# Supplementary material for: Comparison of Prognostic Gene Profiles Using qRT-PCR in Paraffin Samples: A Retrospective Study in Patients with Early Breast Cancer
Source: PLoS One. 2009 Jun 15;4(6):e5911. doi: 10.1371/journal.pone.0005911 (PMC2698956; doi:10.1371/journal.pone.0005911)
Supplement: Table S1 — Assays and raw data. (0.34 MB XLS) [file pone.0005911.s001.xls]

## Sheet: Assay ID
Assay ID	Mapped ID	Gene Symbol	Gene Name	Alias	RefSeq
Hs00153153_m1	Hs00153153_m1^3091^HIF1A^NM_181054.1^NM_001530.2^hCG21199^hCG21199^	HIF1A,hCG21199	hypoxia-inducible factor 1, alpha subunit (basic helix-loop-helix transcription factor),Gene hCG21199 Celera Annotation	HIF-1alpha,HIF1,HIF1-ALPHA,MOP1,PASD8	NM_181054.1|NM_001530.2
Hs00153353_m1	Hs00153353_m1^332^BIRC5^NM_001012271.1^NM_001168.2^hCG27811^hCG27811^	BIRC5,hCG27811	baculoviral IAP repeat-containing 5 (survivin),Gene hCG27811 Celera Annotation	API4,EPR-1	NM_001012271.1|NM_001168.2
Hs00154355_m1	Hs00154355_m1^968^CD68^NM_001040059.1^NM_001251.2^hCG1641358^hCG1641358^	CD68,hCG1641358	CD68 molecule,Gene hCG1641358 Celera Annotation	DKFZp686M18236,GP110,SCARD1	NM_001040059.1|NM_001251.2
Hs00156455_m1	Hs00156455_m1^1058^CENPA^NM_001042426.1^NM_001809.3^hCG1990052^hCG1990052^	CENPA,hCG1990052	centromere protein AGene hCG1990052 Celera Annotation		NM_001042426.1|NM_001809.3
Hs00157731_m1	Hs00157731_m1^2781^GNAZ^NM_002073.2^hCG2043029^hCG2043029^	GNAZ,hCG2043029	guanine nucleotide binding protein (G protein), alpha z polypeptideGene hCG2043029 Celera Annotation		NM_002073.2
Hs00166467_m1	Hs00166467_m1^5019^OXCT1^NM_000436.3^hCG37537^hCG37537^	OXCT1,hCG37537	3-oxoacid CoA transferase 1,Gene hCG37537 Celera Annotation	OXCT,SCOT	NM_000436.3
Hs00167155_m1	Hs00167155_m1^5054^SERPINE1^NM_000602.1^hCG17353^hCG17353^	SERPINE1,hCG17353	serpin peptidase inhibitor, clade E (nexin, plasminogen activator inhibitor type 1), member 1,Gene hCG17353 Celera Annotation	PAI,PAI-1,PAI1,PLANH1	NM_000602.1
Hs00170182_m1	Hs00170182_m1^5328^PLAU^NM_002658.2^hCG20537^hCG20537^	PLAU,hCG20537	plasminogen activator, urokinase,Gene hCG20537 Celera Annotation	ATF,UPA,URK,u-PA	NM_002658.2
Hs00170433_m1	Hs00170433_m1^2064^ERBB2^NM_001005862.1^NM_004448.2^hCG28177^hCG28177^	ERBB2,hCG28177	v-erb-b2 erythroblastic leukemia viral oncogene homolog 2, neuro/glioblastoma derived oncogene homolog (avian),Gene hCG28177 Celera Annotation	HER-2,HER-2/neu,HER2,NEU,NGL,TKR1,c-erb B2	NM_001005862.1|NM_004448.2
Hs00171829_m1	Hs00171829_m1^4320^MMP11^NM_005940.3^hCG41094^hCG41094^	MMP11,hCG41094	matrix metallopeptidase 11 (stromelysin 3),Gene hCG41094 Celera Annotation	SL-3,ST3,STMY3	NM_005940.3
Hs00172183_m1	Hs00172183_m1^5241^PGR^NM_000926.3^hCG39657^hCG39657^	PGR,hCG39657	progesterone receptor,Gene hCG39657 Celera Annotation	NR3C3,PR	NM_000926.3
Hs00172187_m1*	Hs00172187_m1^5430^POLR2A^NM_000937.2^hCG42013^hCG42013^	POLR2A,hCG42013	polymerase (RNA) II (DNA directed) polypeptide A, 220kDa,Gene hCG42013 Celera Annotation	MGC75453,POLR2,POLRA,RPB1,RPBh1,RPO2,RPOL2,RpIILS,hRPB220,hsRPB1	NM_000937.2
Hs00174860_m1	Hs00174860_m1^2099^ESR1^NM_000125.2^hCG1811630^hCG1811630^	ESR1,hCG1811630	estrogen receptor 1,Gene hCG1811630 Celera Annotation	DKFZp686N23123,ER,ESR,ESRA,Era,NR3A1,RP1-130E4.1	NM_000125.2
Hs00176127_m1	Hs00176127_m1^1633^DCK^NM_000788.1^hCG16461^hCG16461^	DCK,hCG16461	deoxycytidine kinase,Gene hCG16461 Celera Annotation	MGC117410,MGC138632	NM_000788.1
Hs00176573_m1	Hs00176573_m1^2321^FLT1^NM_002019.3^hCG2020168^hCG2020168^	FLT1,hCG2020168	fms-related tyrosine kinase 1 (vascular endothelial growth factor/vascular permeability factor receptor),Gene hCG2020168 Celera Annotation	FLT,VEGFR1	NM_002019.3
Hs00179683_m1	Hs00179683_m1^55351^STK32B^NM_018401.1^hCG1811550^hCG1811550^	STK32B,hCG1811550	serine/threonine kinase 32B,Gene hCG1811550 Celera Annotation	HSA250839,STK32,STKG6,YANK2	NM_018401.1
Hs00179845_m1	Hs00179845_m1^4233^MET^NM_000245.2^hCG38705^hCG38705^	MET,hCG38705	met proto-oncogene (hepatocyte growth factor receptor),Gene hCG38705 Celera Annotation	AUTS9,HGFR,RCCP2	NM_000245.2
Hs00180450_m1	Hs00180450_m1^2886^GRB7^NM_005310.2^	GRB7	growth factor receptor-bound protein 7		NM_005310.2
Hs00181213_m1	Hs00181213_m1^3488^IGFBP5^NM_000599.2^hCG16384^hCG16384^	IGFBP5,hCG16384	insulin-like growth factor binding protein 5,Gene hCG16384 Celera Annotation	IBP5	NM_000599.2
Hs00183533_m1*	Hs00183533_m1^10526^IPO8^NM_006390.2^hCG37269^hCG37269^	IPO8,hCG37269	importin 8,Gene hCG37269 Celera Annotation	FLJ26580,RANBP8	NM_006390.2
Hs00183624_m1	Hs00183624_m1^10874^NMU^NM_006681.1^hCG20599^hCG20599^	NMU,hCG20599	neuromedin UGene hCG20599 Celera Annotation		NM_006681.1
Hs00185390_m1	Hs00185390_m1^573^BAG1^NM_004323.4^hCG30265^hCG30265^	BAG1,hCG30265	BCL2-associated athanogeneGene hCG30265 Celera Annotation		NM_004323.4
Hs00186689_m1	Hs00186689_m1^8659^ALDH4A1^NM_170726.1^NM_003748.2^hCG25108^hCG25108^	ALDH4A1,hCG25108	aldehyde dehydrogenase 4 family, member A1,Gene hCG25108 Celera Annotation	ALDH4,P5CD,P5CDh,P5CDhL,P5CDhS,RP11-128M10.1	NM_170726.1|NM_003748.2
Hs00187740_m1	Hs00187740_m1^9055^PRC1^NM_199413.1^NM_199414.1^NM_003981.2^hCG32579^hCG32579^	PRC1,hCG32579	protein regulator of cytokinesis 1,Gene hCG32579 Celera Annotation	ASE1,MGC1671,MGC3669	NM_199413.1|NM_199414.1|NM_003981.2
Hs00188166_m1*	Hs00188166_m1^6389^SDHA^NM_004168.2^hCG1639814^hCG1639814^	SDHA,hCG1639814	succinate dehydrogenase complex, subunit A, flavoprotein (Fp),Gene hCG1639814 Celera Annotation	FP,SDH2,SDHF	NM_004168.2
Hs00195504_m1	Hs00195504_m1^4175^MCM6^NM_005915.4^hCG25753^hCG25753^	MCM6,hCG25753	minichromosome maintenance complex component 6,Gene hCG25753 Celera Annotation	MCG40308,Mis5,P105MCM	NM_005915.4
Hs00196101_m1	Hs00196101_m1^10403^NDC80^NM_006101.1^hCG38410^hCG38410^	NDC80,hCG38410	NDC80 homolog, kinetochore complex component (S. cerevisiae),Gene hCG38410 Celera Annotation	HEC,HEC1,KNTC2,TID3,hsNDC80	NM_006101.1
Hs00196146_m1	Hs00196146_m1^10455^PECI^NM_206836.1^NM_006117.2^hCG21955^hCG21955^	PECI,hCG21955	peroxisomal D3,D2-enoyl-CoA isomerase,Gene hCG21955 Celera Annotation	ACBD2,DRS1,HCA88,RP5-1013A10.1,dJ1013A10.3	NM_206836.1|NM_006117.2
Hs00197189_m1	Hs00197189_m1^10481^HOXB13^NM_006361.5^hCG1775196^hCG1775196^	HOXB13,hCG1775196	homeobox B13,Gene hCG1775196 Celera Annotation	PSGD	NM_006361.5
Hs00199831_m1	Hs00199831_m1^11082^ESM1^NM_007036.3^hCG39579^hCG39579^	ESM1,hCG39579	endothelial cell-specific molecule 1,Gene hCG39579 Celera Annotation	endocan	NM_007036.3
Hs00200512_m1	Hs00200512_m1^11217^AKAP2^NM_001004065.3^445815^PALM2-AKAP2^NM_147150.2^NM_007203.3^hCG28765^hCG28765^	AKAP2,PALM2-AKAP2,hCG28765	A kinase (PRKA) anchor protein 2,PALM2-AKAP2 protein,Gene hCG28765 Celera Annotation	AKAPKL,PALM2,PRKA2,RP11-470J20.3,AKAP2,DKFZp686H1948,PALM2-AKAP2	NM_001004065.3|NM_147150.2|NM_007203.3
Hs00204876_m1	Hs00204876_m1^23594^ORC6L^NM_014321.2^hCG32369^hCG32369^	ORC6L,hCG32369	origin recognition complex, subunit 6 like (yeast),Gene hCG32369 Celera Annotation	ORC6	NM_014321.2
Hs00207681_m1	Hs00207681_m1^9833^MELK^NM_014791.2^hCG31373^hCG31373^	MELK,hCG31373	maternal embryonic leucine zipper kinase,Gene hCG31373 Celera Annotation	HPK38,KIAA0175,RP11-8N6.1	NM_014791.2
Hs00207976_m1	Hs00207976_m1^8476^CDC42BPA^NM_003607.3^NM_014826.4^hCG2043058^hCG2043058^	CDC42BPA,hCG2043058	CDC42 binding protein kinase alpha (DMPK-like),Gene hCG2043058 Celera Annotation	DKFZp686L1738,DKFZp686P1738,FLJ23347,KIAA0451,MRCK,MRCKA,PK428	NM_003607.3|NM_014826.4
Hs00208485_m1	Hs00208485_m1^10531^PITRM1^NM_014889.2^hCG22603^hCG22603^	PITRM1,hCG22603	pitrilysin metallopeptidase 1,Gene hCG22603 Celera Annotation	KIAA1104,MGC138192,MGC141929,MP1,RP11-298E9.1,hMP1	NM_014889.2
Hs00212788_m1	Hs00212788_m1^51514^DTL^NM_016448.1^hCG1818529^hCG1818529^	DTL,hCG1818529	denticleless homolog (Drosophila),Gene hCG1818529 Celera Annotation	CDT2,DCAF2,L2DTL,RAMP	NM_016448.1
Hs00213147_m1	Hs00213147_m1^51560^RAB6B^NM_016577.3^hCG15606^hCG15606^	RAB6B,hCG15606	RAB6B, member RAS oncogene familyGene hCG15606 Celera Annotation		NM_016577.3
Hs00214894_m1	Hs00214894_m1^54896^PQLC2^NM_017765.2^NM_001040125.1^hCG41084^hCG41084^	PQLC2,hCG41084	PQ loop repeat containing 2,Gene hCG41084 Celera Annotation	FLJ20320,FLJ23906,FLJ26661,FLJ26665,RP4-657E11.5	NM_017765.2|NM_001040125.1
Hs00216455_m1	Hs00216455_m1^1894^ECT2^NM_018098.4^hCG1811567^hCG1811567^	ECT2,hCG1811567	epithelial cell transforming sequence 2 oncogene,Gene hCG1811567 Celera Annotation	FLJ10461,MGC138291	NM_018098.4
Hs00217957_m1	Hs00217957_m1^55321^C20orf46^NM_018354.1^hCG1640430^hCG1640430^	C20orf46,hCG1640430	chromosome 20 open reading frame 46,Gene hCG1640430 Celera Annotation	FLJ11190	NM_018354.1
Hs00218889_m1	Hs00218889_m1^55540^IL17RB^NM_018725.3^hCG18096^hCG18096^	IL17RB,hCG18096	interleukin 17 receptor B,Gene hCG18096 Celera Annotation	CRL4,EVI27,IL17BR,IL17RH1,MGC5245	NM_018725.3
Hs00220174_m1	Hs00220174_m1^56942^C16orf61^NM_020188.2^hCG1641210^hCG1641210^	C16orf61,hCG1641210	chromosome 16 open reading frame 61,Gene hCG1641210 Celera Annotation	2310061C15Rik,DC13	NM_020188.2
Hs00220624_m1	Hs00220624_m1^57110^HRASLS^NM_020386.2^hCG16315^hCG16315^	HRASLS,hCG16315	HRAS-like suppressor,Gene hCG16315 Celera Annotation	A-C1,H-REV107,HRASLS1,HSD28	NM_020386.2
Hs00221277_m1	Hs00221277_m1^57758^SCUBE2^NM_020974.1^hCG23893^hCG23893^	SCUBE2,hCG23893	signal peptide, CUB domain, EGF-like 2,Gene hCG23893 Celera Annotation	CEGP1,Cegb1,Cegf1,FLJ16792,FLJ35234,MGC133057	NM_020974.1
Hs00221867_m1	Hs00221867_m1^58475^MS4A7^NM_206938.1^NM_021201.4^hCG2039449^hCG2039449^	MS4A7,hCG2039449	membrane-spanning 4-domains, subfamily A, member 7,Gene hCG2039449 Celera Annotation	4SPAN2,CD20L4,CFFM4,MGC22368,MS4A8	NM_206938.1|NM_021201.4
Hs00225561_m1	Hs00225561_m1^79132^DHX58^NM_024119.2^hCG15679^hCG15679^	DHX58,hCG15679	DEXH (Asp-Glu-X-His) box polypeptide 58,Gene hCG15679 Celera Annotation	D11LGP2,D11lgp2e,LGP2	NM_024119.2
Hs00227357_m1	Hs00227357_m1^79888^AYTL2^NM_024830.3^hCG1789470^hCG1789470^	AYTL2,hCG1789470	acyltransferase like 2,Gene hCG1789470 Celera Annotation	FLJ12443,LPCAT1,PFAAP3,lpcat	NM_024830.3
Hs00227939_m1	Hs00227939_m1^80022^MYO15B^hCG1987119^hCG1987119^	MYO15B,hCG1987119	myosin XVB pseudogene,Gene hCG1987119 Celera Annotation	FLJ21606,FLJ22686,FLJ40577,FLJ44494,MYO15BP	NR_003587.1
Hs00230589_m1	Hs00230589_m1^83879^CDCA7^NM_031942.4^NM_145810.2^hCG16803^hCG16803^	CDCA7,hCG16803	cell division cycle associated 7,Gene hCG16803 Celera Annotation	FLJ14722,FLJ14736,JPO1,MGC34109	NM_031942.4|NM_145810.2
Hs00230957_m1	Hs00230957_m1^2100^ESR2^NM_001040275.1^NM_001040276.1^NM_001437.2^hCG21449^hCG21449^	ESR2,hCG21449	estrogen receptor 2 (ER beta),Gene hCG21449 Celera Annotation	ER-BETA,ESR-BETA,ESRB,ESTRB,Erb,NR3A2	NM_001040275.1|NM_001040276.1|NM_001437.2
Hs00231122_m1	Hs00231122_m1^2625^GATA3^NM_001002295.1^NM_002051.2^hCG23634^hCG23634^	GATA3,hCG23634	GATA binding protein 3,Gene hCG23634 Celera Annotation	HDR,MGC2346,MGC5199,MGC5445	NM_001002295.1|NM_002051.2
Hs00231158_m1	Hs00231158_m1^4605^MYBL2^NM_002466.2^hCG38470^hCG38470^	MYBL2,hCG38470	v-myb myeloblastosis viral oncogene homolog (avian)-like 2,Gene hCG38470 Celera Annotation	B-MYB,BMYB,MGC15600	NM_002466.2
Hs00234245_m1	Hs00234245_m1^7043^TGFB3^NM_003239.1^hCG20489^hCG20489^	TGFB3,hCG20489	transforming growth factor, beta 3,Gene hCG20489 Celera Annotation	ARVD,FLJ16571,TGF-beta3	NM_003239.1
Hs00234579_m1	Hs00234579_m1^4318^MMP9^NM_004994.2^hCG40015^hCG40015^	MMP9,hCG40015	matrix metallopeptidase 9 (gelatinase B, 92kDa gelatinase, 92kDa type IV collagenase),Gene hCG40015 Celera Annotation	CLG4B,GELB,MMP-9	NM_004994.2
Hs00248075_m1	Hs00248075_m1^27113^BBC3^NM_014417.2^hCG20374^hCG20374^	BBC3,hCG20374	BCL2 binding component 3,Gene hCG20374 Celera Annotation	JFY1,PUMA,PUMA/JFY1	NM_014417.2
Hs00251213_m1	Hs00251213_m1^51203^NUSAP1^NM_018454.5^NM_016359.2^hCG38853^hCG38853^	NUSAP1,hCG38853	nucleolar and spindle associated protein 1,Gene hCG38853 Celera Annotation	ANKT,BM037,FLJ13421,LNP,PRO0310p1,Q0310,SAPL	NM_018454.5|NM_016359.2
Hs00254392_m1	Hs00254392_m1^54583^EGLN1^NM_022051.1^hCG1810777^hCG1810777^	EGLN1,hCG1810777	egl nine homolog 1 (C. elegans),Gene hCG1810777 Celera Annotation	C1orf12,DKFZp761F179,ECYT3,HIFPH2,PHD2,SM-20,SM20,ZMYND6	NM_022051.1
Hs00255374_m1	Hs00255374_m1^51377^UCHL5^NM_015984.2^hCG39904^hCG39904^	UCHL5,hCG39904	ubiquitin carboxyl-terminal hydrolase L5,Gene hCG39904 Celera Annotation	CGI-70,RP11-101E13.2,UCH37	NM_015984.2
Hs00259126_m1	Hs00259126_m1^891^CCNB1^NM_031966.2^hCG27173^hCG27173^	CCNB1,hCG27173	cyclin B1,Gene hCG27173 Celera Annotation	CCNB	NM_031966.2
Hs00269212_m1	Hs00269212_m1^6790^AURKA^NM_003600.2^hCG39095^hCG39095^	AURKA,hCG39095	aurora kinase A,Gene hCG39095 Celera Annotation	AIK,ARK1,AURA,AURORA2,BTAK,MGC34538,STK15,STK6,STK7	NM_003600.2
Hs00269500_m1	Hs00269500_m1^8833^GMPS^NM_003875.2^hCG1811302^hCG1811302^	GMPS,hCG1811302	guanine monphosphate synthetaseGene hCG1811302 Celera Annotation		NM_003875.2
Hs00294875_m1	Hs00294875_m1^55349^CHDH^NM_018397.2^hCG18095^hCG18095^	CHDH,hCG18095	choline dehydrogenaseGene hCG18095 Celera Annotation		NM_018397.2
Hs00300500_m1	Hs00300500_m1^1284^COL4A2^NM_001846.2^hCG33042^hCG33042^	COL4A2,hCG33042	collagen, type IV, alpha 2,Gene hCG33042 Celera Annotation	DKFZp686I14213,FLJ22259	NM_001846.2
Hs00325662_m1	Hs00325662_m1^57593^EBF4^NM_020833.2^hCG39626^hCG39626^	EBF4,hCG39626	early B-cell factor 4,Gene hCG39626 Celera Annotation	COE4,KIAA1442,O/E-4,RP5-860F19.3	NM_020833.2
Hs00326547_s1	Hs00326547_s1^169714^QSOX2^NM_181701.3^hCG28733^hCG28733^	QSOX2,hCG28733	quiescin Q6 sulfhydryl oxidase 2,Gene hCG28733 Celera Annotation	DKFZp762A2013,QSCN6L1,RP11-83N9.4,SOXN	NM_181701.3
Hs00332216_m1	Hs00332216_m1^151126^ZNF533^NM_152520.3^hCG22658^hCG22658^	ZNF533,hCG22658	zinc finger protein 533,Gene hCG22658 Celera Annotation	FLJ25270	NM_152520.3
Hs00356079_m1	Hs00356079_m1^2947^GSTM3^NM_000849.3^hCG40244^hCG40244^	GSTM3,hCG40244	glutathione S-transferase M3 (brain),Gene hCG40244 Celera Annotation	GST5,GSTB,GSTM3-3,GTM3,MGC3310,MGC3704	NM_000849.3
Hs00359840_m1	Hs00359840_m1^6515^SLC2A3^NM_006931.1^hCG22218^hCG22218^	SLC2A3,hCG22218	solute carrier family 2 (facilitated glucose transporter), member 3,Gene hCG22218 Celera Annotation	FLJ90380,GLUT3	NM_006931.1
Hs00365573_m1	Hs00365573_m1^8840^WISP1^NM_080838.1^NM_003882.2^hCG33459^hCG33459^	WISP1,hCG33459	WNT1 inducible signaling pathway protein 1,Gene hCG33459 Celera Annotation	CCN4,WISP1c,WISP1i,WISP1tc	NM_080838.1|NM_003882.2
Hs00372959_m1	Hs00372959_m1^9134^CCNE2^NM_057749.1^hCG15054^hCG15054^	CCNE2,hCG15054	cyclin E2,Gene hCG15054 Celera Annotation	CYCE2	NM_057749.1
Hs00375554_m1	Hs00375554_m1^79791^FBXO31^NM_024735.2^hCG1980666^hCG1980666^	FBXO31,hCG1980666	F-box protein 31,Gene hCG1980666 Celera Annotation	DKFZP434B027,DKFZp434J1815,FBX14,FBXO14,FLJ22477,Fbx31,MGC15419,MGC9527,pp2386	NM_024735.2
Hs00405433_m1	Hs00405433_m1^146923^RUNDC1^NM_173079.1^hCG16965^hCG16965^	RUNDC1,hCG16965	RUN domain containing 1,Gene hCG16965 Celera Annotation	DKFZp761H0421	NM_173079.1
Hs00426694_m1	Hs00426694_m1^163^AP2B1^NM_001030006.1^NM_001282.2^hCG1992160^hCG1992160^	AP2B1,hCG1992160	adaptor-related protein complex 2, beta 1 subunit,Gene hCG1992160 Celera Annotation	ADTB2,AP105B,AP2-BETA,CLAPB1,DKFZp781K0743	NM_001030006.1|NM_001282.2
Hs00427469_m1	Hs00427469_m1^5984^RFC4^NM_181573.1^NM_002916.3^hCG2021077^hCG2021077^	RFC4,hCG2021077	replication factor C (activator 1) 4, 37kDa,Gene hCG2021077 Celera Annotation	A1,MGC27291,RFC37	NM_181573.1|NM_002916.3
Hs00603217_s1	Hs00603217_s1^85453^TSPYL5^NM_033512.2^hCG1643596^hCG1643596^	TSPYL5,hCG1643596	TSPY-like 5,Gene hCG1643596 Celera Annotation	KIAA1750	NM_033512.2
Hs00604876_s1	Hs00604876_s1^146760^RTN4RL1^NM_178568.2^hCG1776983^hCG1776983^	RTN4RL1,hCG1776983	reticulon 4 receptor-like 1,Gene hCG1776983 Celera Annotation	DKFZp547J144,NGRH2,NgR3	NM_178568.2
Hs00606991_m1	Hs00606991_m1^4288^MKI67^NM_002417.3^hCG39602^hCG39602^	MKI67,hCG39602	antigen identified by monoclonal antibody Ki-67,Gene hCG39602 Celera Annotation	KIA,Ki-67	NM_002417.3
Hs00607475_m1	Hs00607475_m1^57211^GPR126^NM_198569.1^NM_020455.4^NM_001032395.1^NM_001032394.1^hCG18121^hCG18121^	GPR126,hCG18121	G protein-coupled receptor 126,Gene hCG18121 Celera Annotation	DREG,PS1TP2,VIGR	NM_198569.1|NM_020455.4|NM_001032395.1|NM_001032394.1
Hs00608023_m1	Hs00608023_m1^596^BCL2^NM_000633.2^hCG34092^hCG34092^	BCL2,hCG34092	B-cell CLL/lymphoma 2,Gene hCG34092 Celera Annotation	Bcl-2	NM_000633.2
Hs00609162_m1	Hs00609162_m1^2131^EXT1^NM_000127.2^hCG1641378^hCG1641378^	EXT1,hCG1641378	exostoses (multiple) 1,Gene hCG1641378 Celera Annotation	EXT,ttv	NM_000127.2
Hs00609297_m1*	Hs00609297_m1^3145^HMBS^NM_000190.3^hCG39398^hCG39398^	HMBS,hCG39398	hydroxymethylbilane synthase,Gene hCG39398 Celera Annotation	PBG-D,PBGD,UPS	NM_000190.3
Hs00737079_m1	Hs00737079_m1^160897^GPR180^NM_180989.4^hCG32993^hCG32993^	GPR180,hCG32993	G protein-coupled receptor 180,Gene hCG32993 Celera Annotation	ITR	NM_180989.4
Hs00741614_mH	Hs00741614_mH^91283^C9orf30^NM_080655.1^hCG28752^hCG28752^	C9orf30,hCG28752	chromosome 9 open reading frame 30,Gene hCG28752 Celera Annotation	FLJ34973,L8,MGC17337	NM_080655.1
Hs00743093_s1	Hs00743093_s1^8293^SERF1A^hCG2003983^hCG2003983^	SERF1A,hCG2003983	small EDRK-rich factor 1A (telomeric),Gene hCG2003983 Celera Annotation	4F5,FAM2A,H4F5,SERF1,SMAM1
Hs00757841_m1	Hs00757841_m1^92140^MTDH^NM_178812.2^hCG15302^hCG15302^	MTDH,hCG15302	metadherin,Gene hCG15302 Celera Annotation	3D3,AEG-1,AEG1,LYRIC	NM_178812.2
Hs00818572_m1	Hs00818572_m1^8817^FGF18^NM_003862.1^hCG37594^hCG37594^	FGF18,hCG37594	fibroblast growth factor 18,Gene hCG37594 Celera Annotation	FGF-18,ZFGF5	NM_003862.1
Hs00824723_m1*	Hs00824723_m1^7316^UBC^NM_021009.4^hCG1744180^hCG1744180^	UBC,hCG1744180	ubiquitin C,Gene hCG1744180 Celera Annotation	HMG20	NM_021009.4
Hs00952036_m1	Hs00952036_m1^1515^CTSL2^NM_001333.2^hCG1746233^hCG1746233^	CTSL2,hCG1746233	cathepsin L2,Gene hCG1746233 Celera Annotation	CATL2,CTSU,CTSV,MGC125957	NM_001333.2
Hs99999902_m1*	Hs99999902_m1^6175^RPLP0^NM_053275.3^NM_001002.3^hCG2016152^hCG2016152^	RPLP0,hCG2016152	ribosomal protein, large, P0,Gene hCG2016152 Celera Annotation	L10E,MGC111226,MGC88175,P0,PRLP0,RPP0	NM_053275.3|NM_001002.3
Hs99999903_m1*	Hs99999903_m1^60^ACTB^NM_001101.2^hCG15971^hCG15971^	ACTB,hCG15971	actin, beta,Gene hCG15971 Celera Annotation	PS1TP5BP1,beta-actin	NM_001101.2
Hs99999904_m1*	Hs99999904_m1^5478^PPIA^NM_021130.3^hCG2014648^hCG2014648^	PPIA,hCG2014648	peptidylprolyl isomerase A (cyclophilin A),Gene hCG2014648 Celera Annotation	CYPA,CYPH,MGC117158,MGC12404,MGC23397	NM_021130.3
Hs99999905_m1*	Hs99999905_m1^2597^GAPDH^NM_002046.3^hCG2005673^hCG2005673^	GAPDH,hCG2005673	glyceraldehyde-3-phosphate dehydrogenase,Gene hCG2005673 Celera Annotation	G3PD,GAPD,MGC88685	NM_002046.3
Hs99999907_m1*	Hs99999907_m1^567^B2M^NM_004048.2^hCG1786707^hCG1786707^	B2M,hCG1786707	beta-2-microglobulinGene hCG1786707 Celera Annotation		NM_004048.2
Hs99999908_m1*	Hs99999908_m1^2990^GUSB^NM_000181.2^hCG18478^hCG18478^	GUSB,hCG18478	glucuronidase, beta,Gene hCG18478 Celera Annotation	FLJ39445,MPS7,tcag7.927	NM_000181.2
Hs99999909_m1*	Hs99999909_m1^3251^HPRT1^NM_000194.1^hCG15412^hCG15412^	HPRT1,hCG15412	hypoxanthine phosphoribosyltransferase 1 (Lesch-Nyhan syndrome),Gene hCG15412 Celera Annotation	HGPRT,HPRT	NM_000194.1
Hs99999911_m1*	Hs99999911_m1^7037^TFRC^NM_003234.1^hCG22086^hCG22086^	TFRC,hCG22086	transferrin receptor (p90, CD71),Gene hCG22086 Celera Annotation	CD71,TFR,TFR1,TRFR	NM_003234.1
Control genes are labelled with an asterisk (*)

## Sheet: Raw Ct
Sample ID	ACTB-Hs99999903_m1 (FAM,NFQ)	AKAP2;PALM2-AKAP2-Hs00200512_m1 (FAM,NFQ)	ALDH4A1-Hs00186689_m1 (FAM,NFQ)	AP2B1-Hs00426694_m1 (FAM,NFQ)	AURKA-Hs00269212_m1 (FAM,NFQ)	AYTL2-Hs00227357_m1 (FAM,NFQ)	B2M-Hs99999907_m1 (FAM,NFQ)	BAG1-Hs00185390_m1 (FAM,NFQ)	BBC3-Hs00248075_m1 (FAM,NFQ)	BCL2-Hs00608023_m1 (FAM,NFQ)	BIRC5-Hs00153353_m1 (FAM,NFQ)	C16orf61-Hs00220174_m1 (FAM,NFQ)	C20orf46-Hs00217957_m1 (FAM,NFQ)	C9orf30-Hs00741614_mH (FAM,NFQ)	CCNB1-Hs00259126_m1 (FAM,NFQ)	CCNE2-Hs00372959_m1 (FAM,NFQ)	CD68-Hs00154355_m1 (FAM,NFQ)	CDC42BPA-Hs00207976_m1 (FAM,NFQ)	CDCA7-Hs00230589_m1 (FAM,NFQ)	CENPA-Hs00156455_m1 (FAM,NFQ)	CHDH-Hs00294875_m1 (FAM,NFQ)	COL4A2-Hs00300500_m1 (FAM,NFQ)	CTSL2-Hs00952036_m1 (FAM,NFQ)	DCK-Hs00176127_m1 (FAM,NFQ)	DTL-Hs00212788_m1 (FAM,NFQ)	ECT2-Hs00216455_m1 (FAM,NFQ)	EGLN1-Hs00254392_m1 (FAM,NFQ)	ERBB2-Hs00170433_m1 (FAM,NFQ)	ESM1-Hs00199831_m1 (FAM,NFQ)	ESR1-Hs00174860_m1 (FAM,NFQ)	ESR2-Hs00230957_m1 (FAM,NFQ)	EXT1-Hs00609162_m1 (FAM,NFQ)	FBXO31-Hs00375554_m1 (FAM,NFQ)	FGF18-Hs00818572_m1 (FAM,NFQ)	FLT1-Hs00176573_m1 (FAM,NFQ)	GAPDH-Hs99999905_m1 (FAM,NFQ)	GATA3-Hs00231122_m1 (FAM,NFQ)	GMPS-Hs00269500_m1 (FAM,NFQ)	GNAZ-Hs00157731_m1 (FAM,NFQ)	GPR126-Hs00607475_m1 (FAM,NFQ)	GPR180-Hs00737079_m1 (FAM,NFQ)	GRB7-Hs00180450_m1 (FAM,NFQ)	GSTM3-Hs00356079_m1 (FAM,NFQ)	GUSB-Hs99999908_m1 (FAM,NFQ)	HIF1A-Hs00153153_m1 (FAM,NFQ)	HMBS-Hs00609297_m1 (FAM,NFQ)	HOXB13-Hs00197189_m1 (FAM,NFQ)	HPRT1-Hs99999909_m1 (FAM,NFQ)	HRASLS-Hs00220624_m1 (FAM,NFQ)
18	32.1453	32.8917	40	31.9921	40	33.5405	27.3564	33.6701	36.7179	32.2841	40	35.1565	40	33.9442	36.5273	33.8119	31.1376	36.0581	37.3969	40	34.7544	35.174	34.284	34.3581	37.4957	40	32.3203	35.5105	35.523	28.7043	40	33.139	35.0335	40	34.0121	33.2395	31.3712	33.7915	34.3491	40	40	34.6208	32.3794	35.2928	31.3441	34.7009	40	40	35.334
20	30.4549	31.5335	33.6845	29.652	40	31.6703	25.7467	30.9889	32.797	31.0402	34.3651	33.9879	35.0967	40	33.4007	32.6309	29.5201	31.4311	40	35.7103	31.4061	32.4334	40	32.0384	35.1339	39.7724	29.8886	34.225	33.2079	26.8424	34.8777	32.1449	31.7241	40	34.3897	29.3229	28.2661	31.3965	34.1197	36.1901	37.392	31.3751	30.5682	29.5957	30.3678	31.0473	40	31.3576	35.2648
23	33.7715	33.3651	40	32.0994	40	33.3158	26.9676	31.3857	36.0857	31.6984	33.9213	40	35.842	35.0318	35.7568	32.7947	29.938	32.1935	40	40	34.041	35.5673	37.0709	34.7629	36.3538	36.6892	31.4945	34.7215	38.2585	28.2892	36.894	32.4892	33.3632	40	34.3118	33.5992	29.9316	33.1117	35.1927	36.638	40	32.8238	31.975	31.3375	30.9117	33.0013	40	32.3866	35.0368
24	29.6626	31.073	33.1326	29.6994	40	30.9849	25.1662	31.1928	33.3029	29.5354	33.292	33.0652	36.1431	35.5181	32.7678	34.2964	29.5424	30.6909	36.0302	40	30.3167	32.1165	40	31.7614	34.9931	33.5079	29.2874	32.583	36.2248	25.5982	35.0563	32.181	31.6417	40	33.5918	30.4334	27.9824	31.076	32.6106	34.8352	38.6568	30.7449	29.1225	29.3889	30.0729	31.4531	40	31.2271	35.1353
25	30.9373	30.521	34.3756	30.9695	40	32.7892	28.3222	31.7567	32.9653	32.2589	32.7571	40	33.9256	40	35.2633	34.5375	29.5086	30.8818	40	40	32.126	32.7057	33.8172	32.7652	36.7764	34.5392	31.1707	32.727	35.2404	26.7825	36.4864	32.0163	32.7119	40	32.9567	33.9711	29.3759	31.5644	37.3916	40	37.6494	31.833	33.2231	31.293	28.3881	33.1353	40	33.4389	40
26	30.8307	32.9322	33.3052	29.1968	35.7484	30.5416	26.05	30.7322	33.6302	31.1203	33.6913	33.4909	40	40	32.2604	33.2096	30.8025	30.08	35.874	34.2004	30.3031	32.3309	37.6776	33.5807	35.5209	34.0491	30.4427	32.1318	33.946	26.4029	35.3584	33.5105	30.5519	40	33.2399	30.0284	27.6292	30.5259	34.3988	34.3797	37.784	32.2755	34.8954	29.2723	30.3256	32.6417	40	33.242	34.9542
29	32.7403	33.0681	40	31.2977	35.9391	32.5114	27.5354	31.9565	40	32.0752	35.4089	35.623	35.0227	36.0268	34.2503	33.7708	29.8184	32.4292	40	33.416	33.271	33.7124	40	34.5433	37.346	33.8088	31.6615	32.5109	36.113	24.9539	40	31.3913	33.7459	40	33.8587	33.8267	28.8648	31.6663	34.8639	37.4839	40	31.9175	32.1015	31.8393	30.3351	32.9566	38.278	33.9563	40
30	32.1178	32.5389	40	31.3414	40	32.4208	26.7138	31.8043	36.9426	32.6066	36.1853	34.3562	35.6162	36.67	33.7798	31.5743	29.283	31.3622	36.0588	33.9657	33.7114	32.9585	38.0561	34.6482	36.3528	34.5818	31.1313	33.1678	36.6724	29.6511	38.9685	32.1506	32.0468	40	33.4317	33.1987	30.7635	31.1439	35.6746	36.4071	40	32.6365	33.4943	31.3817	29.9496	33.4007	40	32.9407	34.4548
32	29.5666	32.0954	32.3047	29.1541	40	30.0274	26.253	29.7995	32.6555	30.0987	40	33.3001	36.2048	40	33.624	32.7118	29.7915	31.2632	36.4227	32.7352	30.7491	32.5047	33.8657	31.4529	34.2964	32.6235	29.6848	30.7515	35.7786	26.049	34.2238	31.694	31.7648	40	32.5328	30.0939	27.3373	30.8311	35.09	35.3496	40	30.2548	28.1344	29.0697	30.7508	30.5291	40	32.531	38.5766
33	28.8586	32.1098	37.378	29.2333	37.3434	30.0367	25.1888	29.636	33.7812	31.9612	31.4815	33.5969	35.039	35.4862	31.8465	31.4393	28.2333	30.3964	40	33.2745	31.4467	31.3862	34.1324	30.5927	33.5576	32.4547	29.7462	31.8632	33.3266	24.7034	35.4322	31.1877	31.4081	36.4269	33.1067	28.9468	27.5597	30.268	31.9539	33.6483	38.3726	32.1627	30.0289	29.2443	28.9563	31.5175	40	30.3454	33.0546
35	29.1291	30.9264	34.5297	29.7684	40	30.0463	25.3827	31.6014	33.9466	31.6006	33.0992	31.8552	34.9075	38.3578	32.6563	30.7261	28.5464	29.9667	35.9745	40	32.551	29.4634	36.6083	33.1637	34.6666	33.5244	30.3446	27.8688	30.5966	30.9237	32.561	31.1483	32.1077	35.8292	30.3437	32.0059	31.1956	30.1118	34.2016	34.2636	36.1708	29.0417	30.6127	29.8785	28.4038	32.1292	34.3436	33.2749	31.9582
37	33.435	34.6981	40	32.8857	40	34.1375	28.6593	32.8943	40	36.4396	40	40	40	39.2831	36.9882	40	29.3278	33.3965	40	37.3535	33.7781	36.7099	40	34.6401	39.2219	40	32.7789	34.8253	40	30.1352	40	32.4656	34.0099	40	38.1629	35.9775	30.8451	34.9387	36.3816	40	40	32.9205	34.3806	32.748	32.105	34.6573	40	40	40
38	33.3166	33.0008	40	32.5898	40	33.1272	27.5842	31.0253	34.7028	32.6897	40	36.1399	40	40	36.0811	33.4765	30.9042	33.279	40	40	32.9986	35.0622	40	38.453	36.8061	37.1843	31.6455	35.5508	40	27.6995	40	35.1758	34.5563	40	37.1274	33.5177	29.7286	33.8314	35.5288	36.8407	40	33.275	32.5621	32.38	31.7047	33.5501	40	34.0866	40
39	31.732	33.812	34.0761	31.4717	40	32.2743	26.0382	32.8291	34.5878	31.0918	34.3592	34.1368	40	40	33.2489	32.3074	29.1271	31.2986	36.2302	40	34.5757	33.8816	40	31.3376	36.5912	34.5754	30.6549	34.3066	35.6532	26.3455	34.846	31.6028	33.0321	40	34.9326	31.635	29.6033	32.1629	32.8397	35.3797	37.6778	33.5623	33.3858	30.2742	30.8383	32.358	35.5758	33.353	34.4567
40	29.3842	31.2349	33.7428	29.5381	40	31.3575	26.3678	30.3507	33.3952	30.3899	33.0078	34.2973	34.0371	35.3711	33.2877	33.5471	29.4125	30.2181	36.4412	32.5662	30.4998	31.4834	33.8884	31.1525	36.0919	33.7326	29.3276	31.7212	35.8368	27.4039	35.671	31.254	30.6505	40	32.0534	30.5053	27.4116	31.5162	32.6306	33.285	40	30.7045	30.054	27.5389	28.893	30.8182	40	32.6798	36.1888
41	29.3525	31.0684	35.3217	28.2152	35.7614	30.8327	25.2004	31.0338	33.9956	31.3992	33.948	34.0005	33.2061	33.9819	31.4539	30.8647	28.5214	32.0683	35.411	33.4002	31.9605	32.1595	34.1868	31.2933	34.4411	31.5956	29.3974	28.7721	40	27.9834	37.3895	31.145	31.7582	36.4584	33.166	30.2839	27.8876	30.3204	33.0923	35.1274	37.8942	28.1393	29.6273	29.658	28.9172	31.044	34.8287	31.4609	40
42	29.0406	31.0679	34.3662	29.621	40	31.1841	25.9349	30.9588	34.147	32.5142	34.8761	33.3329	36.2389	34.6028	32.3968	32.4828	29.2029	30.2264	36.8719	33.505	32.2476	32.3656	36.4529	31.5937	34.6448	33.1116	29.3149	31.5497	33.9077	30.0611	34.8755	31.4463	32.508	35.4937	33.5278	29.5883	30.2284	31.4789	34.4836	32.2517	37.6035	30.4813	32.7493	29.5893	28.3575	32.2275	31.0632	31.5887	33.6568
43	31.7207	32.8538	40	30.6699	36.1185	32.5093	27.0069	30.1048	33.3343	32.2121	36.1307	34.7514	36.4974	40	34.7746	34.6072	29.8607	32.5352	37.7626	40	34.3511	33.078	35.373	33.3287	36.9194	34.7956	30.8956	33.6579	33.9962	25.8295	35.9883	32.8774	32.7873	40	33.2185	32.4898	27.9994	32.293	35.0686	40	40	33.8976	31.5521	31.0662	30.2914	32.4196	36.0867	33.2144	34.2335
44	30.6699	32.1246	34.5139	30.8624	40	32.41	25.2871	31.5909	34.053	30.9119	32.9208	34.9098	36.268	38.2125	33.5086	32.941	29.2332	32.7853	37.1542	33.2446	33.8687	33.929	33.5139	32.5282	34.8828	33.0598	30.9338	35.2578	36.9271	25.6769	39.0621	31.1906	32.6843	40	34.2669	30.9242	28.4371	32.3344	35.5085	34.476	37.4248	33.0127	32.9268	30.2318	30.0935	32.0333	40	32.6102	40
46	29.8176	32.2508	34.4921	30.5068	40	31.846	26.1571	31.6396	34.2889	32.3001	33.9506	34.2794	34.454	35.5551	33.1483	33.4323	29.7933	30.9397	36.5777	40	32.6218	33.0863	34.8436	32.7732	34.4773	34.4739	30.2958	33.5777	34.8149	27.6572	34.6653	31.9926	32.5347	36.3758	34.2257	30.4109	28.7615	32.0253	35.7515	36.0871	39.1319	32.1237	31.4325	30.0546	30.064	32.1932	36.2729	32.0702	35.5634
48	27.8381	31.6606	36.193	29.0662	40	30.8524	24.7301	30.5198	32.6784	31.1872	34.0005	31.7565	35.6347	33.4102	32.4684	30.8514	28.7314	31.3471	33.9184	40	30.1039	32.2057	32.8581	30.6187	33.8506	34.1787	30.7882	31.8063	35.4015	27.2809	40	31.1051	31.4107	36.6716	34.424	29.0823	27.0228	31.4957	34.3016	35.9684	37.076	30.7226	30.4508	29.619	29.371	32.2725	40	31.1235	35.0618
49	32.0478	32.209	40	30.9072	40	33.133	27.168	31.9677	39.6077	33.3531	40	33.8265	35.6158	35.3038	35.5738	34.2714	30.3299	31.9174	40	40	33.9526	34.4783	40	34.0766	40	34.2128	31.1346	35.0402	35.4786	26.3951	34.7626	31.9958	33.256	40	35.3917	32.7395	30.767	33.1977	35.4712	35.9954	40	33.7463	31.635	30.5243	29.9827	31.843	40	33.2606	34.2557
52	32.8884	33.0553	40	29.8035	40	33.209	27.5897	32.2287	34.9789	32.7489	35.0099	34.0211	35.2061	40	33.5499	31.7771	30.2166	32.2498	40	40	34.5151	33.5212	33.9023	32.1476	36.0539	35.6615	30.822	30.4735	35.2815	28.6303	38.2489	32.1573	35.0538	40	35.5361	32.0834	31.7201	32.5736	34.9774	37.6985	40	28.4874	33.8766	31.1292	29.1521	33.8126	34.0002	40	38.0855
53	31.5066	32.93	34.6882	30.9081	40	32.5398	27.0916	31.0326	33.7724	31.0049	33.9094	40	35.4119	40	34.6577	33.6809	30.1377	32.7411	40	40	31.8425	34.1812	38.5183	33.5895	36.4676	35.2172	30.9715	35.0306	34.9233	26.3931	35.9694	33.2669	32.55	40	33.9067	32.3979	28.3815	32.1639	33.5245	36.181	38.0508	33.5225	33.0839	31.0313	31.1045	32.2044	36.222	32.4678	35.3589
54	32.0806	33.8185	40	31.7558	40	34.3254	28.1407	32.1115	33.7281	31.9166	33.9242	33.9599	40	40	35.157	33.9743	31.1996	33.7341	40	40	32.8637	35.0617	40	34.9607	36.6667	35.3212	32.7588	35.6422	36.0501	27.6361	35.1287	33.7139	32.9517	40	34.9413	33.1498	29.4148	32.733	36.5231	40	38.4787	33.382	33.6079	32.0904	31.855	33.5016	40	35.0138	40
55	34.6503	34.9809	40	30.5947	36.1014	32.3906	28.517	32.091	35.3328	30.6452	33.1057	40	37.0117	39.1685	34.3914	33.983	31.6881	33.6573	40	34.1311	31.652	35.2664	36.3848	33.0833	37.5605	34.3713	32.0137	34.0435	36.123	25.2152	40	33.8492	33.251	40	35.394	34.1132	28.5452	32.6659	35.7899	40	40	31.8645	31.1654	31.3449	32.1529	34.8428	40	34.312	35.0727
56	29.6246	30.9355	33.9044	28.2547	35.1573	31.252	25.696	30.844	32.1329	31.0532	32.6975	34.1953	36.1486	36.8185	31.5043	31.1505	28.6405	31.3055	36.1099	33.7595	31.1721	31.9313	34.4353	31.5637	34.2762	33.3578	30.752	32.201	35.9896	27.6898	33.9275	32.212	32.0759	36.3414	31.9912	31.292	29.1601	29.9469	36.5534	35.3825	37.6276	30.8169	33.7362	30.2399	28.8235	32.798	34.6195	31.4573	34.7092
58	30.8629	32.2377	35.0737	30.3404	36.3037	31.6301	25.6812	32.0761	35.4407	32.8485	31.9802	33.9427	36.3457	33.8373	32.7275	30.4261	28.9242	31.5935	35.8785	33.6955	32.971	33.3903	33.8124	32.2111	34.8925	32.6615	29.6907	33.0679	35.0353	28.6352	40	32.0028	33.095	40	33.5539	30.4315	30.0982	30.7914	34.1195	35.0299	37.4268	31.6019	32.6677	30.529	29.5833	31.2685	36.0047	31.1843	33.5996
59	31.7156	31.6568	34.2554	30.5123	40	32.4437	26.7369	32.0906	40	31.4205	33.2458	34.5305	34.3941	40	34.5317	33.5604	29.6924	32.2296	40	40	34.3627	33.3522	40	32.6679	36.8115	36.3795	31.7365	33.0031	39.3444	28.0477	34.7723	32.8388	32.0078	40	33.4425	33.8921	30.7011	31.6575	35.0643	36.4394	37.1801	32.8334	34.7061	31.4939	30.606	34.3171	40	33.9198	40
60	30.5208	32.2446	34.7605	31.1734	40	34.8176	27.0298	31.886	40	32.4357	35.6858	34.0911	37.3485	36.2383	36.0879	33.484	30.7301	32.0944	35.7377	33.8719	33.3286	32.819	32.5503	32.9423	37.2883	40	30.8693	34.7155	36.1327	28.374	38.7614	33.362	32.4822	40	34.7359	32.4433	30.2488	32.9337	34.5096	36.8705	39.5681	33.3239	33.2342	30.9329	30.4749	33.5348	40	33.5552	40
62	40	34.4677	40	32.6725	40	34.0611	28.712	32.6143	34.071	35.2939	34.1419	40	40	40	40	34.7362	31.4779	35.6633	40	40	32.4569	37.9844	40	35.8772	38.7161	40	33.123	35.3773	40	28.8675	40	33.6875	33.8475	40	35.7417	34.1307	30.7125	34.1437	40	34.671	40	33.5011	33.8838	32.4176	33.8	34.5016	40	40	40
63	28.7821	29.9103	40	28.9385	40	31.5417	26.9814	30.3728	33.3516	29.5771	40	33.3193	35.3153	34.8606	33.9684	33.5324	28.8229	29.8425	40	40	29.3453	31.7267	34.5513	32.2233	40	35.0215	30.2157	31.8529	35.5146	25.6972	34.1487	31.7412	31.4845	40	32.032	31.6211	26.7637	30.6973	34.1977	34.9091	36.1073	31.4262	32.0958	29.4159	27.7901	32.2091	40	32.8063	35.3165
64	29.7244	30.925	33.6161	29.3153	40	31.8463	26.2616	30.6091	32.7888	28.9355	40	35.0697	34.8068	35.2137	34.4961	33.0018	29.2966	30.0856	40	33.2776	30.5604	31.8368	32.0573	30.8289	36.0014	33.1864	29.3045	30.3868	33.926	24.7102	37.0235	30.927	30.8696	34.891	33.4564	30.5236	26.3921	31.0292	33.0733	34.995	37.4517	29.2605	31.8975	29.4893	29.249	31.6036	40	31.6819	35.0813
65	32.4353	32.3631	35.1409	31.1979	40	32.7329	26.5789	31.5111	35.1255	30.1947	34.2774	34.6247	33.9682	35.2202	34.9504	34.8343	30.9957	32.2069	40	37.7424	31.5032	34.5128	35.4652	32.0768	37.0794	40	30.9649	32.8545	36.1745	26.4086	36.9703	32.3027	31.9212	40	34.0339	32.3957	29.1472	31.9205	35.1401	36.9323	38.2118	32.3144	33.1307	30.4238	31.0847	31.6325	40	33.471	37.0448
66	30.7159	31.5875	40	29.1007	40	31.4166	27.7631	30.6633	33.1604	31.1362	35.3617	32.4402	34.398	40	33.5225	32.5756	30.1275	30.4513	34.8357	40	30.6186	31.7927	40	32.0004	35.4319	34.5093	30.9363	33.0461	34.8202	25.165	34.6035	31.9842	31.2861	40	32.7651	31.7967	28.5225	30.6611	35.3034	36.0545	37.188	32.2312	32.658	29.4537	29.9275	32.3187	34.1208	33.5496	32.753
70	29.3505	31.3251	35.1484	29.403	36.4453	30.7261	25.8824	30.2718	31.5739	31.6711	32.0009	32.8309	35.8693	36.1707	31.2994	31.1151	29.4218	29.7351	37.5512	40	31.4181	32.2499	33.2302	30.9806	33.6982	31.4361	28.4466	31.1434	33.9811	26.426	34.3247	32.1221	30.5565	40	32.5322	29.1184	27.4344	30.4051	33.6542	33.869	37.8622	29.41	30.1399	29.494	29.5244	31.2079	35.9745	32.2097	35.4308
71	30.6871	32.384	33.4868	30.3093	40	31.594	25.5519	29.3523	32.6014	29.9772	33.9694	33.3071	35.4549	40	32.619	31.3871	29.86	32.1244	35.3555	32.4589	31.6127	32.6477	36.8141	31.8213	34.3681	32.2709	30.6017	31.8175	33.6837	25.9377	40	30.6403	31.6624	40	32.3717	30.7729	28.3628	31.051	33.285	36.2063	40	30.6336	29.6673	29.4243	30.4143	31.8193	40	31.7862	40
72	31.9135	30.9999	36.0068	30.9986	35.758	32.2031	27.9023	32.196	33.9951	31.7332	32.8605	40	36.0875	40	33.692	32.8592	29.8455	31.7739	40	40	31.321	32.6812	34.706	33.4096	36.534	36.9888	31.529	34.8861	36.7551	27.5504	35.0257	31.9599	32.2838	40	33.5926	31.8311	30.3814	30.8992	34.238	35.9266	38.1299	32.9312	30.9488	30.9457	29.228	33.971	40	34.1554	40
80	28.7034	30.9444	34.191	29.0488	40	31.2216	25.6588	30.4515	33.4273	30.4024	32.7582	33.407	35.2572	34.6129	31.849	32.1677	29.3492	30.6603	34.932	34.8751	30.5249	31.5693	34.1441	30.731	33.9431	32.8527	29.5535	32.1451	34.4909	24.3228	34.5989	30.9943	30.9616	35.7549	32.6538	29.4918	26.5586	30.8279	33.1269	35.2659	38.3172	30.7043	30.9724	29.1256	29.6393	30.8314	33.8244	31.1638	34.2989
81	31.0623	32.8965	33.7326	30.3417	40	31.4014	26.0387	31.2653	33.9566	30.6946	32.7154	36.2849	34.9652	40	33.0242	31.7537	29.6572	31.9516	40	40	32.6481	33.1437	34.7466	31.6593	35.8651	33.0292	31.5492	32.3976	33.4649	25.4852	37.2024	31.5584	31.8597	40	32.9621	31.1038	28.6109	31.6558	35.3446	35.9346	37.4642	31.8421	30.8242	29.9881	30.6189	32.7961	40	31.7139	35.5527
82	28.2201	30.8375	31.6666	27.8961	40	30.473	25.1261	29.2448	31.969	28.874	35.0257	31.6021	34.6273	33.1631	31.3911	32.2071	29.4258	32.0097	40	33.8691	28.8281	31.8376	34.8619	29.4362	33.164	31.4535	28.8993	29.9771	33.4334	23.3067	34.9615	30.7133	30.7998	34.9064	33.8109	29.4309	25.2844	29.5924	32.9991	35.1142	37.8284	30.7714	29.0948	27.6111	29.6152	30.4726	35.3215	29.6337	34.9909
83	26.8695	29.1743	32.4517	28.2089	35.979	29.7885	24.2951	29.6197	31.2653	30.4885	35.643	32.4243	34.8366	33.7363	32.1742	32.1202	27.9983	30.4461	34.561	33.3471	29.8181	30.8818	35.0704	30.9074	36.4126	31.8185	29.0195	30.2167	32.7073	27.1022	33.2397	29.5235	29.9508	34.6157	31.9299	28.2663	26.8122	30.357	32.6278	35.5763	37.8765	31.4474	28.9672	27.8586	27.944	30.6517	33.7786	30.2197	35.2752
84	28.6732	30.8614	33.4572	28.1882	40	31.1562	26.3866	31.0232	32.4142	29.692	33.1559	33.4712	34.4588	35.5476	33.1346	32.5861	30.0409	29.832	35.6396	40	29.4062	31.2581	32.9428	32.2117	36.0558	34.2302	29.7648	31.7577	35.6141	23.7796	33.4671	31.1177	30.9471	35.9499	32.4606	30.9494	27.3177	30.0234	34.5996	35.6615	35.4975	30.5435	31.6286	28.682	29.2241	31.7624	40	31.7804	33.8935
85	28.5987	30.473	34.9009	29.173	35.5778	29.9289	25.1903	30.6489	32.0988	29.5263	33.8829	32.0534	34.345	34.6217	31.0651	31.6992	28.1805	29.6231	34.4939	33.7602	32.2081	31.4177	32.5566	30.5662	33.5869	36.2485	28.9954	32.4944	33.4515	24.8465	34.5716	30.4667	30.3219	40	33.0613	28.1186	28.0083	30.4716	31.8593	32.4174	38.3633	31.6258	30.6529	29.0505	28.4574	31.1268	32.9621	30.6343	34.7923
86	28.9514	30.1331	32.5415	27.9663	40	29.0773	23.4753	28.5691	33.0825	27.6918	40	31.9362	34.5295	34.1397	33.4591	33.3646	27.3181	29.3417	34.3988	33.2729	29.8176	32.1335	33.8355	29.2845	36.3643	32.5132	28.7961	30.7311	33.4504	25.641	34.0807	30.0542	29.7882	34.9981	32.2268	28.5363	24.7556	29.876	32.2198	34.8298	36.2116	30.1085	29.988	28.0921	27.3558	29.8549	40	29.8768	32.6469
87	29.1105	30.52	33.6242	29.5133	36.3969	31.1936	25.483	28.4665	32.9932	29.4595	32.4654	32.8698	34.6203	34.1551	31.8251	33.135	28.5392	30.8804	35.8709	34.4117	30.7555	31.4457	32.8741	30.2468	34.0682	32.356	29.8855	30.9241	32.4938	25.1718	34.6359	30.2436	30.5712	40	31.4876	29.5927	26.2188	30.5646	33.9114	35.7896	37.9912	30.0627	30.6653	28.6659	29.2288	30.7212	40	31.7787	35.8872
88	29.8055	31.7732	33.2726	30.1022	40	32.0483	27.694	31.6158	34.4146	31.1257	35.6266	33.6153	36.0026	38.353	33.996	33.0093	29.4057	30.5637	40	40	32.2776	32.4207	40	32.5573	37.9088	34.5138	30.939	34.4036	35.0266	26.8196	35.5551	32.6815	31.4374	36.3668	33.046	31.1062	29.1153	31.0953	33.8703	36.7358	35.0395	33.8687	31.7082	30.079	30.4417	32.5047	34.1078	34.0365	34.6889
89	29.2922	30.747	33.6721	29.154	35.0145	30.6296	25.4738	30.0292	33.2419	29.6744	34.6438	35.5053	35.0926	34.1644	32.4408	32.4914	28.7533	30.1444	36.1595	34.6592	31.6783	31.9086	34.0191	30.3291	34.5249	33.1182	29.3737	32.3784	34.0916	26.1725	34.4929	30.5784	31.4935	36.3808	32.9835	29.2824	28.3234	30.6012	32.1206	34.3806	39.3357	31.195	30.212	29.0278	29.3994	30.411	33.1112	30.7145	34.2495
91	29.9627	31.2721	33.4257	29.6812	34.9969	30.6929	26.0071	32.021	33.4854	31.907	31.8995	33.3957	35.5657	36.0986	32.8204	30.9582	27.6477	30.3639	34.8087	34.3141	30.8253	31.3691	34.4989	33.623	35.3549	34.8847	30.5351	33.5506	34.5314	26.3855	37.4251	30.9483	31.1935	40	32.5243	30.8	28.5865	30.2278	35.9874	36.498	40	32.5056	31.4245	30.0031	28.5768	32.8189	40	31.6077	33.5244
93	29.3839	30.5618	33.2877	29.5609	35.8354	29.6775	24.6234	29.6783	33.1542	29.9392	31.4458	32.6813	35.8728	35.1539	31.6645	31.0974	28.5433	29.7897	40	35.1166	30.4606	31.9951	37.0376	30.7511	33.4027	31.8036	28.5201	26.8442	33.0704	25.2512	40	30.6552	30.9523	35.3888	31.826	28.8204	27.9739	29.8236	33.4389	34.6129	36.4265	27.8028	32.1982	29.1102	27.2103	30.8714	40	30.2711	32.8819
94	29.2535	30.8362	36.449	29.9803	40	30.824	24.2882	30.8757	33.264	31.4852	36.5465	34.8898	36.1281	35.5044	33.3494	33.1978	27.6542	31.8932	35.7054	32.6367	32.3865	32.9704	34.0019	30.724	34.2862	32.8573	30.2304	33.1509	34.4314	28.4102	32.8511	31.4761	31.3474	40	32.984	29.6692	28.7727	31.1087	34.8201	40	37.1902	31.5991	33.3358	29.5021	28.8104	31.1765	40	31.3725	33.9298
95	28.8049	30.7699	32.1349	27.3634	35.1442	28.1427	23.3034	29.2757	32.2024	29.0815	30.9538	32.0567	31.0646	35.2591	29.8146	30.3609	27.8372	30.2266	33.5614	31.573	32.5519	32.4361	30.7702	28.9174	31.852	28.9423	27.9334	29.8172	32.783	23.3511	33.3338	30.194	30.4691	40	32.5344	27.8977	25.9416	29.1965	31.5641	37.2746	36.2109	29.6792	32.8395	27.8894	28.6793	30.1419	30.1427	29.2301	40
96	28.5474	30.6863	33.559	27.6492	35.3948	29.0995	24.742	30.3538	32.8034	29.7394	32.3959	31.7735	33.7432	33.0113	30.9308	31.8805	27.8455	29.3532	35.2282	36.4964	30.8716	32.2536	33.0938	30.4682	33.3859	32.5173	28.9247	29.9826	33.0387	23.761	40	30.1582	30.7505	37.5783	31.8776	27.872	26.9198	29.7684	32.2495	35.082	36.09	29.6746	31.3848	28.2501	28.2778	29.6242	30.8684	31.0211	31.7403
97	29.8044	30.2096	32.2018	28.8764	40	30.4095	24.5907	30.104	33.96	30.813	33.6846	32.7382	33.99	34.7171	32.143	32.842	28.316	29.8372	40	36.9974	30.5213	31.8887	33.6019	30.0882	35.2197	34.143	28.4649	32.1469	35.1588	28.63	33.2283	30.6689	29.953	35.083	31.8492	29.2533	27.53	30.6434	31.6325	33.5456	37.2733	30.534	30.1475	28.7151	28.4128	30.4494	33.8679	31.2267	34.1736
98	29.5808	31.313	32.7798	29.0777	40	30.8961	25.3395	29.7302	33.6196	29.7512	32.7624	33.5896	36.4536	34.3916	32.164	31.5499	28.9236	29.8832	40	33.6084	30.661	32.4903	33.2249	30.196	34.95	33.4088	29.5046	30.4404	34.7015	24.8111	34.295	30.5517	31.2813	40	32.6405	29.5798	27.4287	30.3363	32.8459	33.879	36.9389	29.2351	28.0408	29.0987	28.9002	30.7441	40	30.2524	32.4502
99	29.6275	32.532	32.9665	30.0941	40	30.5956	25.7054	29.3861	32.4161	31.1844	33.4857	34.0298	35.5778	35.9078	32.2941	33.214	28.6804	30.0356	40	40	30.708	32.7414	33.1043	31.6571	34.176	32.1515	29.3278	31.4723	33.1952	26.1787	40	31.257	31.1116	40	33.185	28.9161	27.255	29.9229	34.1654	34.8039	37.2983	31.7261	30.2485	28.9123	28.9404	29.7532	35.927	30.0585	40
100	28.1001	30.4478	32.6055	28.137	36.4449	29.7579	22.778	28.9316	32.4483	31.184	30.2427	33.6525	34.8728	33.0899	30.194	29.9467	27.0853	28.4007	34.2732	33.0467	31.6133	31.89	32.7081	29.2672	31.2273	30.5765	28.6491	29.9698	32.4385	28.3081	37.0808	29.1668	30.2279	40	32.2018	28.287	26.9028	29.7123	33.7674	33.7794	37.0548	29.56	30.9595	28.0919	28.5617	30.0848	40	29.7304	34.8469
102	28.0665	30.6824	33.3662	29.073	34.0449	29.6067	24.6464	29.5188	32.081	28.2897	31.2576	31.5968	34.7315	35.404	29.5539	30.4658	28.3528	29.6641	33.3009	31.1589	30.9233	32.3644	32.0505	29.2571	32.4538	30.7288	28.994	27.4532	34.1166	25.3433	35.22	29.4271	30.2162	35.7718	33.6652	26.6827	27.0626	29.3884	31.2203	34.7728	36.3801	26.3626	29.0411	28.5264	28.8704	29.556	35.9437	30.3216	31.1483
104	31.8511	32.3982	34.3621	30.9362	35.2384	31.4017	25.7698	30.599	33.7778	30.4389	40	33.9438	35.7732	35.1532	34.642	35.5608	29.8876	31.8661	36.4977	38.4721	32.3294	35.1328	34.6291	32.3443	35.6353	34.0586	30.9456	33.4687	35.7795	28.5537	35.9187	32.015	31.602	40	35.3234	30.5156	30.0029	30.37	34.3152	32.8131	40	31.4549	30.9323	30.004	29.5103	31.2519	33.1968	31.7749	33.0913
106	28.5569	30.9307	33.1308	28.6093	36.954	30.3491	24.7078	29.7384	31.238	29.3954	33.016	32.242	35.5812	34.2997	31.3956	31.7796	27.7629	30.4463	34.8247	33.1407	30.5259	32.3389	34.7338	29.516	32.9211	32.7601	29.2923	30.9782	33.6056	24.9335	33.7917	30.4859	30.7292	40	32.5282	28.8672	27.0144	30.0903	33.261	34.8171	37.8036	29.4483	28.3646	28.5339	28.3685	30.3487	40	30.3613	40
107	28.8032	30.4076	32.7698	28.3551	40	30.6835	24.8387	29.466	33.3856	29.3415	34.1906	32.3444	35.5542	34.1403	31.5867	32.719	28.3063	29.3221	40	33.3443	30.6097	32.8783	32.9547	30.0544	33.2487	32.3842	28.6936	31.1245	32.5749	26.9358	36.3216	30.0722	30.2867	40	32.4278	28.4582	26.917	29.5861	32.2551	34.1967	36.3198	30.0821	29.0995	27.9567	29.3574	29.2074	40	30.2707	33.9267
108	28.3026	31.5838	34.1882	28.6949	40	31.7264	26.5396	31.4542	34.178	31.3398	32.844	32.66	35.7597	34.4458	31.9682	31.8866	28.1345	30.8925	40	40	29.9474	30.6155	40	32.5857	35.4817	33.1401	30.8894	31.6725	36.5029	26.4977	34.9577	31.8034	31.7488	36.3483	32.8557	31.4676	27.1285	30.3197	40	36.4345	36.3766	31.5322	29.8026	29.3419	29.0301	31.5769	35.3106	31.8382	33.6966
109	29.1028	30.5963	32.5553	28.1872	35.2059	30.1376	24.9745	29.4019	31.2478	29.2619	32.612	33.1891	34.9942	34.2895	31.0099	31.5775	28.4328	29.1003	36.3449	34.6794	30.9827	33.0341	34.5259	29.7858	32.1279	31.1645	28.4521	31.0209	32.6806	25.6894	34.5838	30.1183	31.0937	40	31.4078	29.1496	26.7637	29.524	32.2113	33.5296	36.8418	30.1908	29.6775	27.7569	28.8858	30.1893	40	30.3838	34.5381
110	29.184	30.7892	32.4232	28.2908	40	30.4129	23.2715	30.0564	32.4991	29.2212	33.4363	32.3132	34.8074	33.9389	31.2855	32.9191	27.8763	31.0208	35.9681	33.0249	32.4579	33.6158	35.0814	29.4567	33.3373	31.4429	29.1552	30.3122	37.1356	28.5285	32.2269	30.7908	30.6289	34.5577	33.0904	28.7615	27.6281	30.0866	32.3533	33.0797	36.7732	30.6563	29.5332	29.0299	29.3132	30.0526	40	30.8709	33.615
111	31.1911	33.0957	33.3826	29.6479	35.5718	30.6002	24.7546	30.2657	35.0225	30.1039	33.1132	33.8101	40	40	32.1031	31.9414	29.1738	31.59	40	34.7354	32.3833	34.3953	34.0764	31.6539	33.9595	32.6227	29.8464	32.7624	36.1121	26.0639	35.3179	30.7788	31.6539	40	35.5658	30.4628	28.6167	30.7331	33.1539	35.8109	37.8982	31.5264	31.8593	30.4268	30.7988	31.4687	35.7258	31.3008	40
114	29.7299	31.0123	31.5823	28.1223	35.7663	30.1994	25.268	29.4988	32.9009	29.012	32.1984	32.9367	34.1798	35.8359	30.899	31.7968	28.4438	30.8472	40	32.6762	29.5841	32.2349	34.7206	29.6337	32.2903	30.8414	29.0779	31.2964	34.3674	25.857	35.5919	30.5366	30.0421	40	32.8969	28.443	25.94	30.1266	33.5262	35.7289	37.5682	30.2976	30.3156	28.9882	28.7151	29.7751	40	30.3123	33.8102
116	27.9553	30.2741	33.2502	28.5067	40	30.6651	26.1345	30.7704	32.4784	30.3941	35.6562	32.662	35.332	35.0335	33.5451	32.3979	28.0156	30.0023	36.1744	40	31.3752	30.7248	34.4871	32.5403	34.98	35.2077	30.028	32.0021	33.9152	27.5675	36.4878	31.2644	31.3066	34.8931	31.9212	29.9354	29.1858	30.3649	34.6053	38.14	35.7739	31.6991	29.525	28.9182	28.1838	31.895	40	32.6532	40
117	29.6931	31.8105	32.926	28.6578	35.6939	30.6381	24.9211	29.4809	32.0773	28.9953	35.2027	33.1498	34.9785	36.7812	31.6274	32.5257	28.5483	30.162	35.5555	40	29.7078	33.3484	37.6121	30.0363	33.3537	30.9229	28.7191	31.2109	36.8394	24.9587	35.8397	30.363	30.5546	40	32.7565	29.5418	26.91	30.1321	31.7173	33.8082	37.285	30.4599	30.6271	28.622	29.4706	30.1601	40	30.6368	33.2802
118	29.3005	31.401	33.7996	28.9551	35.4337	30.3475	24.7909	28.5149	33.1308	29.028	34.4441	32.4696	36.6241	35.3547	31.8142	33.0798	29.3171	29.955	35.2015	33.5232	29.9763	32.9362	35.2683	29.8868	32.7365	31.8643	28.3652	33.2764	32.2174	26.75	35.092	29.8662	29.947	37.1171	32.8824	28.306	26.3435	29.8394	33.1354	34.9397	36.7277	30.68	29.2059	27.7136	30.3207	29.8901	40	28.8912	33.6196
119	28.8938	32.1405	33.0097	27.2645	40	29.8963	25.5088	29.7744	33.1519	29.9211	32.3457	32.1436	32.9233	34.1105	30.8641	31.3021	29.1839	31.3982	34.785	33.9949	30.3691	33.0705	40	30.0274	32.2363	29.7623	30.6748	30.2584	33.0556	24.1523	40	29.7272	31.1754	40	32.4773	29.107	26.8089	29.3359	34.3561	35.5348	37.038	30.2456	27.6365	27.475	29.9424	29.7908	33.3984	31.0707	35.4311
120	32.3653	33.7811	40	32.5735	40	33.6994	27.8345	33.1964	35.4399	32.9138	40	40	40	40	35.6676	35.0014	31.5968	32.6535	36.0812	34.3155	33.8148	35.3983	37.531	32.9988	36.2435	35.9006	32.0336	36.2391	36.4634	28.5229	36.9823	32.6966	33.7241	37.8344	34.6431	33.0765	31.5755	32.7089	34.6574	37.426	40	33.5972	32.636	31.3769	32.1888	32.9894	40	34.2601	40
121	28.6985	31.1362	32.1947	29.0862	37.1107	30.7645	24.2108	30.0829	33.1729	29.7629	35.2409	33.4943	40	36.0166	32.8889	32.6267	29.0495	30.5143	34.741	36.0876	30.4397	33.5417	33.6037	30.4385	33.9275	33.6795	29.2451	32.2268	33.4599	27.6017	33.7542	30.7117	30.9035	40	33.1639	28.1381	27.4102	30.5054	33.4131	36.8696	38.211	30.8152	30.8623	27.6391	29.0353	29.8868	40	29.9266	35.4078
122	29.7979	32.0362	40	30.2196	40	31.8798	27.1066	31.5371	34.212	31.7665	34.9664	33.5397	34.0569	34.6811	34.2075	33.8543	29.0299	30.7375	40	37.8872	31.8917	31.3384	40	33.8056	38.3847	34.8474	31.0555	33.7491	34.1131	27.6747	34.9022	31.399	31.8125	40	33.1418	32.5773	28.8537	31.0727	34.8332	40	37.8776	32.2443	29.9833	31.2007	29.1894	32.4786	40	34.8339	34.9433
124	28.6365	31.2622	31.9453	28.11	34.9443	29.7089	24.0635	28.4801	32.5314	28.4106	30.6554	32.5416	33.4928	36.5368	31.4644	33.4536	28.2392	29.4976	35.5607	32.799	29.2364	31.4668	33.9325	30.0378	34.2478	32.3667	28.787	30.87	31.7062	26.3553	32.3702	30.0448	30.0808	35.3518	31.6953	28.6098	25.3603	29.6138	31.5282	35.0262	36.2301	29.4011	30.6325	28.6544	28.6498	29.7312	40	28.7172	31.7715
126	31.0467	32.8012	40	30.6915	35.5275	32.3717	27.899	30.9373	34.6641	33.3636	32.4683	40	40	40	34.6542	31.7661	29.2198	31.2344	40	35.9514	31.5854	32.6267	34.4343	33.5639	36.1888	33.3694	32.0211	33.7334	35.8423	27.1191	35.8442	32.5438	33.0446	38.3565	33.5254	34.5187	30.0827	31.6332	34.5413	37.0568	40	33.0994	29.9583	32.2364	29.6195	34.3551	40	33.3771	40
128	28.0994	30.998	31.9178	28.5968	36.1217	30.4469	25.3615	29.1534	31.866	29.0377	32.4781	32.4165	33.9662	40	31.5551	30.6785	29.074	29.9478	34.9315	33.8051	29.7113	31.8263	34.4192	30.6175	33.7307	31.5861	28.9177	30.7507	34.6676	23.9717	37.0836	30.958	31.1815	40	32.2731	28.883	26.5604	29.9896	33.8682	33.0636	36.4214	30.9128	28.3274	28.6869	29.1254	30.2912	40	30.1919	35.4285
129	30.7582	31.3214	34.8591	30.9492	40	32.2987	27.0823	31.6022	33.6298	32.0224	40	33.891	34.3352	40	34.6312	35.1831	30.4222	31.456	40	40	32.6638	31.8724	35.259	32.7436	36.9533	34.4475	30.9754	33.0042	35.9825	28.2292	34.4725	31.7833	32.3758	40	32.8747	31.6465	30.2331	32.4896	33.8954	35.4911	40	33.0845	32.5989	30.6223	29.9896	33.4855	40	32.079	40
130	29.8052	32.4117	33.4276	30.3121	40	31.1826	25.7963	31.6104	33.7983	30.8572	33.1524	33.0414	40	34.8088	32.8188	32.5995	29.6695	33.0119	40	33.5958	31.4191	32.6139	40	30.9316	35.612	33.3177	30.3697	29.5981	34.3775	26.546	40	31.7511	32.1353	36.2537	33.4055	29.9075	28.3107	31.5799	35.4993	35.4424	37.6879	29.1404	31.1432	30.0273	30.2186	31.3692	40	30.6036	35.1528
134	30.0255	31.8609	38.2168	30.4949	40	31.2482	25.0217	31.2446	33.1073	31.5035	33.046	33.66	40	35.1927	32.6073	31.9682	29.4536	32.9081	35.1844	33.4583	30.6293	32.6871	33.6006	31.1086	33.9978	32.7291	30.2539	34.473	34.7253	25.4528	33.114	31.8025	32.9288	40	33.6946	30.9695	29.6742	31.7912	40	35.882	36.7012	32.524	32.6058	29.8729	29.729	32.8931	40	32.8769	33.3648
135	29.0093	31.0767	33.9601	30.0265	40	29.6127	25.2474	30.2483	32.8576	31.1857	33.5087	34.2285	36.704	35.3002	32.0191	31.8341	29.8056	30.9576	34.4756	33.4316	31.0315	32.4325	34.6646	30.8754	34.2659	32.3889	29.4945	32.2784	36.3817	24.4202	37.3145	31.4998	32.1351	37.1115	33.2038	30.348	27.6211	30.9973	35.5699	40	40	31.3786	31.2978	29.3292	29.0101	31.3607	40	30.786	35.1611
139	30.7294	33.3709	34.0449	30.0776	40	31.8464	26.0115	31.3145	32.165	31.1752	33.3006	34.677	31.9133	38.3975	32.5422	32.0322	29.7764	31.2167	37.3354	40	33.4522	33.0711	33.5522	31.9903	33.3264	32.7121	30.7905	32.9089	34.2132	26.1623	34.2685	32.5012	31.6402	40	34.1604	31.9113	26.9787	32.4728	40	37.716	37.724	31.6983	40	30.2957	31.2534	33.0267	40	32.1601	40
140	27.8023	31.0369	32.4958	27.7971	40	30.0215	25.6262	29.5192	32.0379	28.6061	31.6253	32.5759	34.8814	33.3884	31.3035	30.8367	28.8862	30.1646	35.3288	35.1741	29.2859	30.4296	33.0363	30.4716	32.5928	31.6258	29.0455	29.8882	33.157	24.6435	34.2542	30.6477	31.0779	36.0724	31.7206	29.0024	25.8606	30.151	32.4383	34.819	36.4694	29.9055	29.3643	27.8032	29.3261	31.471	40	30.2963	40
143	30.3534	30.8667	40	29.411	40	31.6152	26.9469	31.1241	34.114	31.8074	34.1117	33.6788	34.8609	37.5956	35.9286	33.0755	27.4197	30.5692	40	40	30.5504	32.218	35.3635	34.1287	37.6324	35.5678	30.9348	32.898	35.9986	25.9555	34.4279	31.3122	31.5711	35.8363	33.3803	33.1106	28.2925	30.8596	34.804	38.8138	37.3406	31.1335	31.1616	30.0824	28.6819	32.0337	40	35.0314	34.9663
144	28.1205	31.2144	34.3921	28.5272	35.4933	30.0258	23.7823	29.0503	32.9928	29.9053	32.8571	32.378	33.7783	34.169	32.3053	32.1682	28.1047	30.6164	36.2943	36.2087	31.1119	31.2452	35.2784	30.1597	35.3702	31.653	29.2412	30.7777	33.3404	24.2297	34.1764	30.4682	32.8114	34.4392	32.28	29.3567	26.5319	30.9703	33.9439	34.8636	35.957	30.7808	29.5416	29.0244	29.1942	30.8507	40	30.9437	36.6589
145	29.9669	32.9036	34.1984	28.0734	34.8777	30.2302	25.2154	29.2167	32.113	29.2271	34.5149	32.9878	32.5259	40	30.9274	30.5569	29.5944	32.0644	34.9112	35.4943	29.2454	31.1725	33.2223	30.3354	29.8277	30.763	28.8771	30.5961	31.1898	24.396	40	33.1407	31.7839	35.368	31.3468	29.6034	27.3622	29.8616	33.633	40	37.7904	29.4436	31.6082	29.9881	31.0937	30.9373	40	30.1415	40
148	29.4376	30.8082	33.9184	29.5028	36.4613	31.2863	26.2873	31.0158	34.7374	30.9994	40	32.8098	35.1202	35.5938	33.7403	33.2972	29.8403	31.1152	36.7549	34.1285	32.1554	31.8943	34.0255	32.2574	34.91	34.5185	30.1367	32.5088	37.7002	26.5296	33.9511	31.3858	31.8354	40	32.9913	30.4764	29.1914	31.3776	33.2256	33.908	37.1297	30.834	30.8081	29.6498	29.5619	31.3279	34.8133	32.7165	35.01
149	28.6582	31.125	32.6658	27.5253	40	30.3091	24.5508	29.8825	33.1524	30.6127	30.5162	32.9138	36.8858	34.1724	30.5034	30.6455	29.0344	29.4673	40	33.4655	30.2893	31.6513	33.7227	30.0819	32.8986	30.7314	29.4639	30.6136	34.4085	26.2711	40	31.622	32.8997	40	33.8667	28.9192	26.3354	30.4967	33.2677	36.2224	38.4098	30.4957	29.1752	29.0345	29.254	30.5509	40	29.6832	40
150	33.3044	33.0537	34.4366	31.5511	40	31.3402	26.965	32.4453	40	33.7864	34.4483	33.7407	35.906	35.0297	34.9163	33.1404	30.2147	32.6409	40	40	31.4712	33.9308	40	32.7032	35.2741	35.1197	30.9185	40	35.8323	25.2516	36.2542	32.734	33.7263	40	34.135	32.0873	29.7958	33.1522	40	36.4599	37.8203	33.2487	30.9687	29.9966	30.8099	31.641	40	33.1845	40
151	30.1846	33.0595	34.2684	31.2508	40	31.8183	27.2948	30.9747	34.383	31.1343	30.9389	35.1539	40	40	31.5212	31.4006	30.6962	31.8697	35.8343	32.011	32.8679	32.4721	34.2382	30.9345	32.9271	32.9969	29.9571	32.0263	40	25.5459	36.5209	32.2933	31.9484	36.0503	35.3528	31.5116	26.9534	31.6325	33.0229	40	40	33.0035	32.741	29.6286	31.0295	31.7442	40	30.8474	40
152	30.8187	32.2607	33.1474	30.1377	40	31.928	26.3837	31.3787	34.7933	31.3737	34.0613	34.3885	35.1552	34.1743	33.3072	31.9657	30.0307	30.7062	37.4882	40	33.2562	32.957	35.6899	31.858	34.814	34.4198	29.9235	33.4181	36.4941	27.9065	33.9963	31.8935	32.9317	40	33.7119	31.9715	28.9151	31.6966	34.9224	36.7523	35.9612	33.3791	29.953	30.312	30.1267	32.1862	40	33.9006	35.6567
153	32.5022	33.6682	34.9753	31.3973	40	32.6722	26.3967	32.2254	38.8847	30.5781	34.9198	40	35.913	34.2565	33.5912	35.5785	30.0738	33.1022	40	34.6904	33.4303	33.5001	40	32.5997	34.6337	35.8586	30.57	33.7925	35.3627	25.8368	40	32.7134	33.763	40	35.3901	32.9247	30.0972	32.8051	36.8801	37.3152	39.1448	33.0009	32.6715	30.7481	30.9689	33.324	33.7316	32.1371	35.0646
154	28.9197	31.5386	33.6325	29.6954	40	31.7507	25.8792	30.4531	32.9823	29.8783	40	34.006	34.3948	34.9543	34.2517	40	29.4537	31.3787	34.7882	40	30.4146	32.0757	34.1067	30.8572	36.7658	36.4164	29.4542	31.2287	35.4074	25.2102	35.8851	31.9857	32.1995	35.6911	33.414	30.816	26.5024	32.1396	34.2108	36.663	37.0367	31.5106	33.6316	29.3025	29.5313	31.9154	40	31.3162	37.1835
155	29.7838	32.2904	34.1394	28.9485	40	31.9319	26.5893	30.7769	31.6962	30.4801	36.2724	34.3995	36.6101	34.4886	32.5348	33.3831	30.2632	31.1565	34.3726	40	31.968	32.1397	33.941	31.6554	34.3158	32.692	30.0874	30.028	33.9539	27.0881	36.4111	31.4052	31.9299	40	32.1279	30.8845	27.7107	30.9565	35.2516	36.58	37.2361	29.5328	30.5403	29.5848	28.7555	31.4563	34.4972	32.3439	34.028
156	32.0667	32.4196	40	30.9756	40	32.7195	26.6921	31.7515	34.7133	32.1988	40	33.7746	40	35.781	36.0621	34.472	30.1345	32.2998	40	40	31.8754	32.5853	33.3537	34.3117	40	36.0787	30.7768	33.1917	40	26.5093	37.0764	33.3304	32.42	40	35.2191	32.3534	30.2439	33.8496	35.3991	40	38.9237	33.7656	31.7513	30.5	29.8995	34.6264	40	32.2684	40
157	31.8326	33.2393	35.4524	31.7502	40	33.0153	27.4896	31.9999	40	32.5017	40	35.7534	35.3935	35.5751	35.1835	33.5844	31.1216	32.8364	40	40	32.595	33.4112	37.4715	33.1738	35.9866	35.987	31.4804	33.3612	35.9847	28.1781	36.5272	33.2401	32.4816	40	35.6852	33.3656	29.349	33.1673	35.1335	40	40	32.7399	32.4876	31.413	31.4733	35.2411	40	33.2761	34.9993
158	30.6314	32.6456	33.6338	30.2782	40	33.0283	25.2881	31.4884	33.8799	30.9006	31.4996	32.6908	35.431	40	30.356	30.3361	28.6177	31.2598	35.2765	31.5333	34.5368	33.3559	33.9686	31.6421	34.2134	32.8717	30.239	32.2814	35.9876	26.1292	33.8049	32.3999	31.8628	40	34.6766	28.9055	30.1653	31.1211	39.1374	36.0314	40	31.1026	32.8537	30.2205	30.3824	31.2943	35.9709	32.4385	31.8515
159	29.977	33.0642	34.4791	30.0662	40	32.4972	26.0786	31.4031	33.6899	32.3791	40	33.1349	34.8991	39.733	32.8406	32.7931	29.5408	31.8406	40	34.5738	33.4783	33.3357	32.973	35.0688	34.711	33.9693	29.9801	31.7414	34.857	26.219	35.0912	31.7314	34.1345	35.2739	34.4259	30.9118	28.8758	31.6775	34.9394	36.3607	37.9193	33.1134	30.9202	31.2146	29.3445	32.3001	40	32.4666	33.5962
160	29.0943	32.5246	33.7674	28.5767	40	30.2951	25.9447	28.0852	32.5951	31.3538	32.9954	33.3237	34.6091	35.1896	32.731	32.1677	29.0173	29.782	37.5209	35.4652	31.2086	31.5727	40	31.7765	33.4636	32.5317	28.9681	30.1618	34.7338	26.5512	37.9677	32.1805	32.3256	40	33.6779	29.5896	26.6564	31.7339	35.1656	33.3337	38.0638	30.7326	31.1327	28.9708	28.6275	31.0404	40	30.83	36.5796
162	28.5608	31.8863	32.7589	29.0085	40	30.5399	24.9539	29.0182	32.7917	30.6716	32.5242	33.8575	36.2307	34.6847	31.3951	31.2447	29.355	31.9457	35.4908	40	31.5255	32.5295	33.7153	31.2035	34.0626	32.6947	29.7783	31.3903	34.5547	24.795	40	31.9024	31.5037	36.3389	33.0802	29.41	27.1854	31.2658	34.8171	35.5957	36.9531	31.5278	29.8783	29.4282	29.0153	30.9513	40	30.7438	32.7726
163	29.2946	31.3333	34.0028	29.9152	40	30.5765	25.776	30.5243	33.7928	29.7991	33.6676	33.0366	34.9264	35.9524	35.0559	31.89	29.7931	30.9526	35.9127	40	31.0122	31.8395	40	31.967	33.6894	35.4148	29.4779	33.9442	35.1025	25.6	33.7978	31.8094	31.3423	34.2657	33.4033	30.596	28.5276	31.239	33.5179	36.1261	38.0927	31.5526	32.5488	29.0807	29.5512	31.7711	40	33.0952	34.8969
164	31.1288	33.2133	36.2	30.5815	40	33.5063	27.5993	31.8194	33.0534	31.6207	40	34.8124	40	34.3388	35.4991	35.9494	31.0273	31.9557	40	40	31.3113	32.4144	34.3437	33.9847	36.1903	35.2398	31.1941	32.3094	36.3767	27.7073	35.2548	32.7286	32.6361	40	35.212	32.6347	28.4604	32.5757	35.107	36.7252	38.4223	32.7306	30.1143	30.5017	31.3086	33.3143	40	33.9978	36.2957
165	32.8088	33.0915	33.5923	31.727	40	33.0951	26.9455	32.7435	35.8375	32.346	35.8024	35.7243	35.0003	35.3535	35.1328	33.6131	29.8226	31.6226	40	37.7038	33.6211	34.0248	40	33.5204	36.5621	40	30.8943	33.8294	35.7782	29.0658	36.0107	32.1617	33.7207	35.5675	34.6123	31.9126	31.3676	32.5132	35.7483	36.9603	37.1498	33.7505	32.4106	31.6187	30.8181	32.6061	40	33.8154	40
166	26.4711	30.1758	34.5165	28.2094	40	30.3426	24.4322	30.2557	33.3347	32.2583	30.955	30.5659	35.2341	32.4219	30.2465	30.9189	27.7814	29.399	32.6393	30.1649	31.2884	29.2754	29.2024	30.2449	32.1542	30.0796	28.2008	30.0986	31.9199	32.6044	34.341	31.0859	30.5975	35.2959	31.7969	27.0577	30.012	29.6833	34.2401	33.7348	34.5854	29.6268	32.0385	28.8463	28.0482	29.6049	33.3031	28.6301	32.9295
167	27.8079	31.6527	32.3503	28.9441	35.0898	30.7719	25.6215	29.3514	32.1653	28.7155	33.8258	33.6012	35.3596	34.7885	31.8943	31.3226	29.9013	29.4567	33.8583	33.1414	31.313	31.1892	32.6778	31.0047	33.8608	31.5902	29.2316	30.9545	32.3923	26.0169	33.6185	30.6207	30.143	40	32.2193	29.4683	27.4229	30.5824	31.8908	33.6201	37.0088	30.746	30.834	29.393	28.8105	30.6329	40	30.7999	32.1556
168	29.3574	31.2769	31.9503	29.4753	33.8211	31.4196	26.4313	29.8325	31.8388	28.7429	32.558	32.3718	40	35.9644	31.3175	31.6697	29.385	31.5348	40	33.268	32.1703	31.3152	35.7763	31.558	32.3981	32.5412	30.2005	32.1191	33.369	24.4482	35.416	31.0727	31.4955	40	32.0147	29.7906	26.9913	30.6224	34.3629	36.4079	37.3966	30.8655	30.4408	29.1386	29.8703	31.0628	40	30.3341	40
169	32.4664	33.2598	40	31.628	40	33.6378	27.3741	31.9195	40	32.9082	40	40	36.0224	40	35.2943	33.4177	31.0836	33.5636	40	34.971	33.9427	33.2618	40	34.7082	38.087	33.3526	32.0842	32.5544	36.3175	28.8116	40	33.0791	33.1509	40	34.3749	33.0663	30.2668	32.4438	35.452	35.6277	40	32.5419	32.2426	31.7723	31.3127	32.7525	35.3754	34.4432	35.1479
170	27.3644	30.2844	32.679	28.3057	40	30.3325	24.195	29.5712	31.7207	29.7975	32.9252	31.1731	33.6325	34.286	31.3663	31.7454	28.3543	30.5713	38.4427	33.0519	31.2054	30.4821	34.0205	30.4773	34.0229	31.487	29.1326	30.3863	31.2809	24.4225	35.9009	30.4971	30.8263	36.7806	31.2126	29.2106	27.0394	30.582	34.4907	36.4854	35.4612	30.2151	28.8754	28.3968	27.4665	30.9252	40	30.3	33.354
171	28.1471	31.1254	33.5473	29.2148	35.5771	30.1785	23.431	30.7347	34.599	29.9801	32.4101	32.5959	35.7149	33.7483	31.8357	30.907	28.1655	31.0936	34.6672	36.7533	32.5612	32.6646	32.5199	30.0015	33.9201	31.8935	29.4081	31.8204	36.0452	26.5566	33.3376	32.2629	31.9109	36.9614	33.0822	29.4698	28.4585	30.9631	34.1708	34.4258	37.5659	32.0879	33.9486	29.4024	29.2428	30.5938	40	30.6806	39.0684
173	30.1913	32.0131	33.0648	29.6737	40	32.3296	25.4577	30.8558	34.724	30.9288	33.5803	33.7032	34.8194	40	31.7343	32.4279	28.9804	31.4333	40	33.8658	32.2668	32.2865	34.3689	31.8733	34.2976	32.9083	31.0961	31.5948	34.3034	26.4258	40	31.5935	32.3313	40	32.4665	30.8812	28.1164	31.3163	35.0934	35.276	37.7225	33.4428	30.0136	30.0058	29.6095	32.5128	40	32.5044	33.7811
174	27.6901	31.9481	33.4364	29.6466	40	30.8027	25.859	29.9567	33.2563	30.5724	33.0322	33.183	36.5473	34.1648	31.6153	30.7048	30.1335	31.0615	35.3177	31.7654	29.9259	32.0312	40	31.286	34.401	31.8317	30.0748	31.7474	33.7466	24.8741	34.933	31.3638	31.4107	34.5876	33.2818	29.096	27.3178	30.8045	34.6595	36.2277	36.891	31.4809	29.1342	29.5777	29.98	31.4198	40	30.7289	34.1983
175	28.8987	31.2058	34.1107	27.9758	35.5822	30.1545	23.6568	28.922	31.1601	29.054	32.2911	32.0071	36.4109	32.6922	31.017	31.007	28.5439	30.4566	36.2646	32.8275	30.7158	31.6075	33.4125	30.3271	33.6295	31.1331	29.2727	32.46	33.1205	24.0097	33.7959	31.0081	31.3784	40	31.2317	29.5053	26.7748	30.6946	33.0657	35.0088	36.1937	30.9216	32.7486	28.5199	28.4481	30.967	40	30.71	33.5497
176	29.6619	31.6632	34.3014	29.5965	40	31.1803	24.5985	30.8457	33.149	31.4952	33.2538	32.745	34.6241	34.9438	32.91	32.331	28.4407	31.5965	36.1687	32.0872	31.9992	32.2477	34.686	31.2497	34.2868	32.4138	29.392	32.4872	33.0256	26.5375	36.3952	31.9689	31.616	40	33.3108	29.9988	27.9264	30.8025	34.6826	37.2751	36.9361	32.152	30.9316	30.2466	29.4391	31.7117	34.3102	32.2452	34.5517
178	27.0702	30.5468	32.6154	27.2082	34.9729	30.3012	23.617	29.9139	32.195	30.2343	30.5572	30.6144	33.6705	34.9855	30.1479	29.2797	27.9219	29.2869	32.1755	32.4949	28.3447	30.8914	35.6251	28.8989	31.4587	30.2641	28.5917	28.78	33.8959	25.5155	34.3877	28.8374	30.8123	35.5368	32.3188	29.1613	25.9255	29.3954	32.4939	32.2762	36.1143	28.2969	29.0561	27.9682	27.9777	29.9847	34.3778	29.654	34.4752
183	27.5296	31.1514	35.7564	29.2235	40	30.5539	25.7765	29.8797	31.9036	30.0367	35.6057	33.3081	34.3211	34.5741	32.5009	30.7629	29.8589	30.6583	36.1235	32.3995	29.6436	30.3868	34.1763	32.032	35.2894	34.4962	29.7041	30.8339	34.6259	24.7862	34.7811	31.0204	31.9422	40	32.5309	30.0717	26.6461	31.2695	33.6089	35.9111	38.5881	30.8137	29.2102	29.4582	28.9825	30.5485	40	31.4742	34.3917
184	34.9028	33.639	34.3933	31.6021	40	32.4681	28.4135	32.017	34.5569	32.3386	40	40	40	35.6835	36.8425	33.5281	32.2165	33.2863	40	40	31.6252	34.4593	40	33.0872	35.2868	35.5263	31.8761	33.3542	36.0332	27.6604	40	34.2234	33.7567	40	35.5428	33.8003	29.7037	33.6085	33.6677	37.1674	40	32.7074	31.6958	31.024	31.816	33.0206	40	34.4084	40
185	30.7714	32.7884	33.9642	29.9914	40	31.2547	26.4531	31.8867	34.4003	33.0083	33.1216	34.2543	40	35.4501	32.4699	31.7023	29.54	31.7005	40	33.0562	32.9898	33.1636	33.4087	31.6628	35.3466	33.2598	30.2174	30.5072	36.8882	26.7932	34.8985	31.9138	31.6694	36.5778	34.1964	31.1317	29.7258	31.4063	34.2124	36.5436	38.3458	29.8157	32.1427	30.7276	30.2425	31.9515	40	32.6281	35.3554
186	29.7628	31.5663	32.9145	28.3819	40	30.9757	24.3079	30.3459	32.2605	30.046	36.0316	31.8203	40	34.5607	32.1378	34.0195	27.1622	29.5064	34.7387	33.0758	31.9214	32.4902	40	30.2264	34.7391	32.0972	29.5592	31.6183	32.3522	30.0754	36.5514	30.2421	31.2174	40	32.5982	29.2977	28.5309	30.6052	34.2014	33.696	35.8027	31.4701	31.2133	29.7977	28.1689	30.5085	40	31.2603	33.7766
188	28.9099	31.0889	33.9756	28.5539	34.9627	30.5951	24.7357	29.7103	32.0341	28.9716	40	33.7314	34.8452	34.2886	32.5441	34.4235	28.6302	28.5665	36.0972	38.5041	30.1482	32.0908	33.7096	29.843	34.2349	32.3253	28.5963	30.9929	33.6822	26.9897	34.3937	30.6658	30.1157	34.9181	32.2682	29.0492	27.3829	30.2602	34.5539	32.3604	35.7892	31.3241	31.4809	28.6144	27.8648	30.114	40	30.3829	32.9368
193	28.3909	30.7735	31.6279	27.6567	32.9973	30.1277	26.1808	28.3399	31.8624	27.7272	31.0162	31.7839	34.7395	37.1789	29.8339	30.7682	29.4664	29.0241	40	31.7168	30.5	31.6872	32.5967	29.6004	32.776	29.6704	29.11	30.2665	33.4136	23.7128	35.0133	30.9188	30.8124	35.8109	31.6686	27.9112	25.9648	29.9068	31.3537	34.9624	35.1764	29.7366	29.015	29.0844	28.9142	30.0422	40	29.7192	33.1813
194	27.8456	30.7705	33.4736	26.8954	35.3562	29.873	24.1346	28.8265	30.6957	28.4369	34.2686	32.1012	34.176	34.0164	30.9952	31.4022	27.7064	30.972	35.4055	40	28.9148	32.1115	33.1571	29.3955	35.0199	30.7298	28.9241	33.8233	33.5789	23.5245	34.5055	30.9594	29.7074	40	32.7914	28.3959	25.4476	29.8202	35.6599	34.0434	36.5294	31.5486	32.4887	28.4649	28.9402	29.2363	40	28.629	33.8644
208	26.7383	29.9813	31.2255	27.5311	34.8379	29.9784	23.8147	28.8817	31.2035	28.785	32.1801	31.848	33.089	33.8155	30.5667	30.5576	27.1648	29.7693	33.5007	33.4984	29.2117	30.2931	32.8022	28.9429	32.1549	29.8053	29.2385	29.7947	30.3301	23.7265	32.4883	29.5627	30.3142	38.308	30.5996	28.134	26.2191	28.8712	34.5988	33.6159	35.8552	30.3105	28.0894	27.1623	27.4438	29.3927	40	29.9837	32.1634
210	26.475	30.251	31.9062	28.3464	34.5374	29.6959	24.6045	29.4929	32.2607	29.1751	32.3705	31.2319	34.13	32.8017	31.0787	30.845	27.7492	28.0892	34.3092	40	30.3322	30.8818	33.1045	29.8733	33.0075	31.6038	28.1223	27.6986	31.7962	27.9891	35.9473	29.5532	29.7415	35.518	31.2613	28.1809	26.8981	28.8836	33.5431	33.154	36.4012	27.6812	28.3159	27.7948	27.8959	30.3786	32.5904	29.961	33.9563
212	28.4573	32.0235	33.4875	28.4678	35.3237	31.3317	25.7563	30.9879	32.7133	30.4682	34.9129	32.5438	35.7382	34.0826	32.391	34.7987	28.0897	30.5494	36.7357	35.5547	32.3978	32.3309	34.2804	30.7681	34.8413	31.2051	30.1205	30.6775	32.2013	25.1229	34.8137	30.6791	31.7177	40	32.3056	29.8616	28.7549	29.5191	34.9967	35.2185	37.0472	31.4628	30.3531	29.3516	28.3688	30.868	34.3678	30.5913	32.1247
213	29.9696	31.2096	34.4994	30.0565	40	32.3609	27.4372	31.5292	34.2107	31.3996	34.8884	34.351	34.5991	38.3301	33.3838	33.8428	29.8281	30.955	36.7944	40	31.132	32.0565	40	33.3421	37.7351	34.8559	30.7111	33.8789	35.5581	26.7518	35.947	32.6653	31.9803	35.062	33.6969	32.484	29.8346	31.16	34.657	36.1554	36.8869	33.1058	31.1993	30.4201	29.4541	32.7362	40	33.199	33.3186
214	28.8114	30.4689	35.3249	28.6364	34.9407	31.3364	26.0983	30.944	33.5869	29.8533	34.5716	32.2559	35.9344	35.3144	32.4314	32.512	28.68	29.555	36.8373	40	29.7272	31.1126	34.7326	32.1787	37.5549	35.4182	29.6495	32.5167	33.5422	25.2899	33.5932	31.5182	30.8452	34.2032	32.4664	31.0275	28.8209	30.2509	33.8645	34.433	35.085	31.4917	30.3053	29.2376	28.6696	31.501	40	31.9364	33.8308
215	27.4301	29.8331	33.2779	28.5529	34.364	30.4351	24.2807	30.661	32.4499	30.5983	31.5567	31.33	36.4346	34.6268	30.7423	30.5742	27.4237	29.177	34.9082	34.0884	31.3955	30.0525	40	30.471	33.2868	31.8246	29.7211	26.8993	34.758	25.7096	31.8439	31.2561	30.4341	40	31.9242	30.5052	27.9692	29.2778	33.385	32.8407	34.1303	27.3183	33.3405	29.5265	27.7881	31.6446	33.0949	31.3352	33.1534
217	26.6649	30.6251	30.7969	27.8132	32.8343	28.6428	23.5963	29.8683	31.3307	29.0915	31.1235	30.0781	34.5893	32.9763	29.3619	30.3961	27.9286	28.7812	33.8823	32.8231	31.6388	30.7742	31.4393	29.2781	31.3471	30.9578	28.4974	25.5669	31.5526	26.0456	34.3263	29.9472	29.1205	35.4953	31.8312	26.969	26.3433	29.0116	30.5294	33.8103	35.3227	25.6842	30.8077	28.829	26.9529	29.8317	33.6027	28.6372	31.7488
218	26.4277	29.3461	31.5846	26.754	34.1558	28.1743	23.4877	28.448	30.4001	27.352	32.6418	30.6085	33.8327	33.9329	29.6604	29.3928	26.8619	28.1249	33.9248	34.0153	28.4968	30.0434	30.2902	28.9514	32.7732	30.4464	28.1141	29.3724	31.8419	25.1844	34.4223	28.9692	29.009	34.5306	30.0019	27.8277	26.2537	28.0246	31.1566	34.5898	34.0366	29.3449	26.7291	27.0447	27.3368	28.52	35.6945	28.5417	40
221	24.9984	29.1305	31.1977	26.2639	33.6805	28.6305	23.6537	27.9663	28.3947	27.1592	31.405	29.9378	32.0703	31.5629	29.8914	29.943	26.862	28.2501	35.2447	32.0637	27.9086	27.9393	31.7677	28.1229	32.3326	29.2037	27.9882	28.0343	29.4106	22.2569	33.6511	28.7826	29.0418	34.2884	29.3088	27.2731	24.6618	28.4623	31.5031	33.9001	34.3605	29.2527	27.5851	26.9699	26.8909	28.802	40	28.6663	31.814
222	27.5355	30.6181	33.7693	28.4467	35.9347	29.8804	26.0265	29.7596	31.5406	29.4839	33.3061	31.8262	34.8473	34.0058	31.0125	31.8719	29.6283	28.9562	34.9877	33.266	28.9679	31.1639	33.464	30.0353	32.8527	31.2436	28.85	29.973	33.8643	25.6436	33.9709	30.312	30.3821	33.8661	31.1156	28.3166	25.9808	29.6506	33.9082	36.3286	35.1359	30.2034	28.7773	28.1106	29.4895	30.3086	40	30.2193	33.3365
224	27.0793	29.9497	31.8728	28.5993	34.8952	29.9692	25.1806	29.6852	31.968	28.1454	32.3222	31.9997	35.0227	33.5467	30.7536	31.4443	28.9059	29.5408	35.6867	31.5999	28.6019	30.8562	33.0394	30.0433	32.5731	32.6302	28.7403	31.2582	33.7747	24.068	40	30.0985	30.2115	34.5656	31.4557	28.3541	26.3923	29.4429	31.8865	34.453	35.7374	30.9348	32.2752	28.5203	28.1429	30.4386	40	28.6547	34.7499
225	33.2852	33.2122	40	29.7558	40	31.7303	25.2853	31.5724	34.5098	31.5866	40	33.6576	40	34.5869	34.9835	32.9805	29.6875	31.4209	36.4061	34.2302	32.5947	33.8281	34.377	31.8791	35.5843	32.9851	30.9512	31.4499	36.8451	25.1847	34.7213	31.7668	31.7488	40	33.9336	32.5652	27.7032	30.9292	36.1317	36.6379	39.064	30.8272	35.7903	31.8216	30.9321	32.3604	33.7911	32.9205	40
226	29.3885	30.0997	31.941	28.6796	40	29.5265	24.0343	29.352	32.3624	28.9412	32.5135	30.998	32.9321	33.2255	31.2504	29.7552	28.2286	29.9005	40	33.314	30.6482	32.2141	32.9591	29.8543	33.5598	31.5999	28.9267	31.326	33.0654	25.5908	40	29.7528	29.9557	35.1523	32.5353	28.3398	25.1976	30.081	31.2429	34.202	38.0987	29.3221	30.0776	28.6957	28.1011	30.7728	40	29.9672	40
227	28.8417	29.4488	32.7533	28.3221	35.6929	30.0838	24.3017	30.0187	32.63	29.9243	31.9766	32.3299	35.2136	35.2404	31.2825	32.7959	27.6533	29.3667	35.3316	31.8714	32.1854	31.7909	31.1287	29.8337	32.5461	31.8178	28.8711	31.0169	33.3389	27.3261	32.6981	29.9061	29.8414	34.3992	32.1801	28.3711	28.0178	29.8481	32.3441	33.0909	36.4387	31.0565	30.2227	27.8619	28.5377	30.5004	40	30.7569	36.9499
228	40	33.7933	33.3182	33.6344	35.7174	31.8373	27.1755	31.4603	40	36.9395	35.2929	35.2316	40	40	35.3054	31.6179	31.1087	35.1279	40	40	34.4314	37.9141	40	34.0166	35.2381	33.4399	33.2471	35.9878	35.0563	26.8388	40	32.6702	33.4825	40	34.5667	33.6991	30.1668	31.5069	40	40	40	32.2474	32.2833	31.944	32.4175	32.1327	40	34.0202	34.8201
229	30.5089	31.9924	34.4064	30.5732	34.7981	31.299	25.6651	31.7174	32.994	31.0234	31.8896	33.3989	35.2891	40	31.2846	32.1168	28.9428	30.447	35.7204	34.3465	32.1623	33.7072	34.2569	31.8212	32.8284	32.0867	29.9645	33.7224	34.135	28.1248	36.2618	30.7705	30.8713	40	34.2186	29.1091	28.615	30.3897	34.0136	35.733	36.5051	31.4119	31.1253	29.9017	29.8691	31.4662	34.3588	32.1345	34.4847
230	34.2648	35.2109	34.5557	32.5527	40	33.4717	28.4533	32.9158	34.3535	34.0016	34.9528	34.3691	40	40	33.2749	32.128	29.9432	33.1178	35.6046	40	33.4749	36.5498	37.568	36.4083	35.2759	34.468	32.6969	34.8358	36.5259	27.9069	40	33.3716	32.543	40	35.8294	33.9632	30.7	31.6537	40	40	40	33.66	31.5138	31.6082	31.6799	33.8885	40	34.0057	37.0778
231	33.9239	32.189	32.6807	29.6551	40	31.5084	24.8318	30.4587	34.6219	31.6815	33.8974	34.8437	33.703	35.2947	32.6895	31.8878	29.2526	31.7061	40	40	33.2722	35.1884	40	32.154	33.8211	32.7346	30.5529	34.5605	34.0186	26.687	37.3785	30.9374	30.4001	40	34.5075	31.8209	27.5806	30.7123	37.2597	36.4363	40	31.0602	32.9512	29.7545	30.2285	31.472	40	32.681	40
235	28.445	30.8618	32.1228	28.9383	36.3571	30.5387	23.0362	30.4393	38.992	29.6985	30.8971	30.102	35.1902	33.6506	29.9817	30.1029	27.5492	29.9584	40	33.1117	31.2671	31.8118	31.888	29.4938	32.2905	30.5512	28.9078	31.3369	32.4558	25.9939	35.4532	30.235	29.6953	40	32.623	28.3549	27.6703	29.8077	31.8374	32.855	35.7161	30.2441	27.8596	28.2997	28.0304	30.7608	40	29.3576	36.6847
236	40	36.5012	40	33.3327	40	33.3767	27.9687	32.3072	33.8872	33.5797	34.3293	40	40	40	35.135	32.4398	31.2167	33.6721	40	40	35.1246	37.2964	34.457	36.3321	34.8664	34.6767	32.1432	36.2767	40	30.9197	40	34.8968	34.5728	40	35.9819	32.1761	31.9442	31.8501	36.0981	36.7151	40	34.8023	35.503	34.2643	31.6962	35.3197	35.4776	40	34.535
239	32.4736	34.4461	40	31.166	40	31.5372	27.2842	30.5953	37.8826	31.2889	32.9964	33.4184	34.8719	40	33.6041	32.9513	30.0497	34.1358	35.8777	33.0685	32.0735	34.1104	34.0111	32.0002	34.1261	33.8322	31.2581	34.3244	34.514	26.4786	34.4723	32.8261	32.981	40	34.3587	30.4661	28.3694	32.0912	32.9763	34.4064	40	31.8176	31.1882	30.8628	30.3593	32.6041	40	33.921	35.1581
240	30.9863	32.5427	32.7689	30.1756	34.6681	29.9088	24.9088	31.0985	33.4732	31.3139	32.0149	33.3651	34.0163	40	31.4344	32.1649	28.4595	30.3369	34.8275	34.7192	32.8552	33.8095	31.189	32.3156	32.0875	33.9182	29.8467	29.0656	35.013	28.8883	36.8004	31.1789	30.6372	40	33.0433	29.7324	28.5866	29.9762	32.9583	34.4265	37.6438	28.1961	31.6538	29.9285	29.9095	30.6491	35.9363	33.3979	32.836
241	28.4841	30.3605	31.8482	27.7199	35.1173	29.8856	22.997	27.8008	30.6397	28.0561	30.8929	30.9113	35.0649	35.1542	30.0223	30.2438	28.8344	28.9509	35.4788	32.0791	28.6043	31.7057	31.6792	29.1278	31.8289	29.9871	28.2587	30.398	32.1729	24.2447	38.8722	30.527	30.6405	40	32.1529	27.5785	25.2715	29.2518	30.0792	34.0164	35.3117	28.5494	31.7931	27.9097	28.7509	31.3071	40	28.6047	35.0243
244	33.6407	32.73	36.5486	31.4545	40	32.1632	25.2594	31.8555	38.1813	31.5742	40	33.743	40	40	34.1266	34.4629	29.6175	32.0754	40	37.7876	33.3252	35.1614	34.029	32.6272	39.5413	34.9578	31.0088	35.463	37.7851	27.3704	37.0007	31.918	32.1752	40	35.6256	31.9026	31.3253	32.3721	34.5532	35.4747	40	36.309	32.7332	30.865	31.0348	32.5081	40	40	40
245	31.4314	32.1691	40	30.3869	40	31.2799	25.2915	30.3506	34.55	32.4093	34.8815	33.4628	40	40	31.3796	30.3797	28.2381	30.064	36.272	33.6679	32.8864	34.9208	40	30.9699	32.7218	32.069	30.0114	31.651	36.5066	25.0967	35.1901	30.7689	31.7643	35.5432	34.4556	31.4283	27.8726	29.4352	34.0944	35.6574	40	31.1462	31.5491	29.0307	29.0964	31.181	32.9079	33.0135	34.962
246	28.3349	31.1086	34.2587	27.7812	34.611	28.9659	23.7758	29.7129	32.1252	31.0882	30.8432	30.7081	34.2963	36.9352	29.6647	29.8423	27.5469	29.6326	35.0405	32.3007	32.1908	31.6129	32.037	29.8956	31.5382	29.0099	29.4832	26.0079	32.3555	28.2655	34.5884	30.3714	30.1736	40	31.5845	27.4948	27.8131	28.9739	35.1659	33.8073	35.1376	26.0625	29.4957	28.2121	28.6702	29.5847	33.4669	29.8021	31.7138
248	29.1054	30.207	32.3237	28.3943	33.7465	28.9384	24.1157	29.3764	33.6143	31.1813	29.1569	31.0186	34.5641	34.2842	29.5718	29.8777	27.9166	30.0229	34.4755	31.1973	30.6289	31.7745	32.9989	29.7667	32.3024	31.2311	28.0549	31.265	32.6319	26.1966	33.8111	29.4637	29.649	40	32.1918	27.1997	26.3753	29.5018	31.1645	30.8367	35.1085	31.3983	34.2412	29.1367	27.5628	29.6281	31.1575	29.1207	32.7164
249	31.023	30.1469	32.2949	29.2023	34.7535	30.2702	25.7245	29.9121	32.7107	28.8752	31.6453	32.6072	34.6373	34.7658	29.7638	30.8777	28.9014	29.7653	35.4464	32.5062	30.1713	33.0008	36.412	31.1469	33.6556	31.8705	29.2524	31.4686	34.031	25.111	40	30.2626	29.6531	40	32.2516	29.5024	27.556	30.1602	32.547	35.4515	37.445	29.954	32.6212	29.9503	29.2307	31.3887	32.2953	29.3765	34.7758
251	27.0269	29.8255	30.4632	26.8463	34.8787	29.4323	24.4582	29.3989	31.5582	28.6831	30.2943	29.6299	34.2493	34.2399	30.4557	29.285	28.5475	29.444	34.1847	33.167	31.0996	30.6318	31.4631	30.0313	32.1516	31.3472	28.3793	27.2198	32.4218	26.5651	33.9083	28.0226	29.3254	40	31.8461	27.0717	27.2406	29.4176	32.6784	32.1789	35.0799	27.1973	29.6786	27.964	26.9342	29.6781	40	28.991	31.6971
252	29.2698	31.0242	32.6878	29.118	35.3593	30.7055	23.8482	30.7183	32.3693	31.1089	33.3933	32.0262	35.4034	40	31.0403	31.0653	27.3144	29.7752	34.8216	33.4047	34.2129	32.0994	33.3496	30.3065	34.3475	31.5568	29.6975	31.6743	33.4658	26.0534	34.0272	30.4985	30.5024	37.3814	32.8641	28.9047	28.3336	30.1318	32.8145	33.2739	37.4147	31.9599	31.2357	28.9628	27.9455	30.8299	32.7534	31.1235	33.0791
253	31.9217	33.0627	33.7082	30.4222	35.8376	30.8881	24.9327	31.7282	33.6978	31.3874	33.3357	34.1357	36.6414	40	32.5697	33.198	27.9123	30.7719	35.3168	40	32.2984	34.9326	35.0674	32.2014	34.5734	32.0727	29.6013	34.2674	35.1325	26.355	37.435	31.662	31.2955	40	33.863	30.4282	30.0049	30.7177	33.9274	35.1259	40	32.5358	32.2716	29.1919	29.8513	31.3911	34.2332	32.2138	34.1768
254	29.9271	31.5627	31.5951	29.6275	34.8302	28.752	24.8786	30.6899	33.6306	30.9578	35.0802	31.1827	34.4618	40	31.0075	30.7409	29.1897	30.8887	34.9965	31.4564	29.6342	32.157	40	30.8994	33.3423	31.4163	29.2993	29.844	33.3554	27.6993	40	30.7701	30.178	38.9228	31.4107	29.322	27.5571	30.0864	30.5647	33.9974	40	28.9313	30.5497	28.7229	29.089	30.4704	40	32.1759	40
255	32.0925	32.3119	32.2225	29.4602	34.8193	29.9618	25.8381	29.1994	33.599	28.6747	31.6248	35.0883	37.4095	40	32.4688	31.6819	29.5417	30.5362	40	40	36.2086	32.8156	32.7109	31.4708	33.1492	32.5403	30.2948	32.749	32.4377	25.9568	35.0968	32.1489	31.8509	40	32.6803	29.6818	27.472	30.3098	34.2679	35.2959	37.1313	30.1853	29.0855	29.5269	28.6357	31.4282	33.307	31.3862	32.9687
[truncated: 47 more columns]

## Sheet: Clinical data
Sample ID	DFS Months	DFS Event	Qx	Tumor size (1= <=2cm; 2= >2)	Node Status	Grade (1= well differentiated)
18	92.3333	0	0	2	1	3
20	124	0	1	1	1	3
23	105.667	0	0	2	0	2
24	121	0	1	2	0	2
25	113.733	0	1	1	1	2
26	109.467	0	1	1	0	2
29	69.6333	0	0	2	0	3
30	57.9667	0	0	2	1	3
32	119	0	1	1	1	2
33	112.967	0	1	1	1	2
35	34.3667	1	1	2	1	3
37	110.1	0	1	2	1	1
38	111.967	0	0	1	0	2
39	122	0	1	1	0	3
40	117.033	0	0	1	0	1
41	48.0667	1	1	2	0	3
42	52.0333	0	1	2	1	2
43	115.4	0	0	2	0	1
44	124	0	1	2	0	3
46	109.5	0	0	2	1	2
48	109.467	0	1	2	1	2
49	101.2	0	0	1	0	1
52	32.2	0	0	2	1	3
53	111.067	0	0	2	0	2
54	79.9667	0	0	1	0	2
55	106.433	0	0	1	0	2
56	109.133	0	1	2	0	3
58	73.3667	0	1	2	1	3
59	101.933	0	0	1	0	1
60	122	0	1	1	1	2
62	108.533	0	1	2	1	2
63	15.2667	0	0	1	0	1
64	74.5	0	1	2	1	3
65	111.767	0	0	1	0	1
66	117.3	0	0	2	0	1
70	100.233	0	1	2	1	3
71	123	0	1	1	0	3
72	124	0	0	2	0	3
80	96.6	0	0	1	0	2
81	96.1333	0	0	2	0	1
82	96.5667	0	0	1	0	1
83	90.5333	0	1	1	0	2
84	103.467	0	0	1	0	2
85	96.9667	0	0	1	0	2
86	98.5	0	1	2	1	2
87	86.4333	0	0	1	0	2
88	103.5	0	1	1	0	2
89	106.133	0	0	1	0	2
91	91.9333	0	0	2	0	2
93	101.333	0	1	2	1	2
94	96.5333	0	1	2	0	2
95	62.5	1	0	2	0	3
96	95.8667	0	1	2	1	3
97	96.9667	0	0	2	0	2
98	96.1333	0	1	2	1	3
99	99.1667	0	0	2	0	3
100	45.5667	1	1	2	1	3
102	100.033	0	1	2	0	3
104	51.4333	1	1	1	0	3
106	102.067	0	0	1	0	2
107	102.033	0	1	1	0	1
108	48.6	1	1	2	1	1
109	98.7667	0	0	1	0	1
110	96.4	0	1	1	0	2
111	104.133	0	1	1	1	2
114	92.7667	0	1	2	0	3
116	96.0333	0	0	1	0	1
117	88.2	0	0	2	0	2
118	93.6667	0	1	2	0	x
119	89.9667	0	1	2	1	3
120	98.5	0	0	1	0	1
121	89.3333	0	1	1	1	2
122	105.467	0	0	1	1	1
124	98.4333	1	1	2	0	2
126	100.033	0	0	1	0	2
128	98.8333	0	1	2	0	2
129	101.9	0	0	1	0	2
130	94.3667	1	0	2	1	3
134	35.0333	1	1	2	1	2
135	77.3667	0	0	1	0	2
139	96.5	0	1	2	0	3
140	69.3667	0	1	1	1	2
143	94.8667	0	1	1	1	2
144	94.5667	0	1	2	0	2
145	33.6333	1	1	2	0	3
148	94.4667	0	0	1	0	2
149	68.6	0	1	2	0	3
150	75.5667	0	0	1	0	2
151	86.4333	0	1	1	0	3
152	73.6667	0	1	2	0	3
153	87.2667	0	1	1	0	2
154	95.0333	0	1	1	0	1
155	75.7	0	0	1	0	2
156	88.3	0	1	1	0	1
157	84.4	0	1	1	0	2
158	91.9	0	1	1	0	3
159	72.7	0	1	1	0	2
160	89.0333	0	1	1	0	2
162	93.4667	0	0	1	0	1
163	83.6	0	0	1	0	3
164	72.9	0	0	1	0	1
165	94.0667	0	1	1	0	2
166	75.7	0	1	2	0	3
167	87.9333	0	1	1	0	2
168	67.3333	0	1	1	0	2
169	86.7	0	0	1	0	1
170	92.8667	0	0	1	0	1
171	74.4333	0	1	1	0	2
173	75.2333	0	1	1	0	2
174	91.7333	0	1	1	0	2
175	67.3	0	0	1	0	2
176	21.1667	1	1	2	1	2
178	88.4333	0	1	2	0	3
183	81.9333	0	0	1	0	1
184	91.9333	0	1	2	1	1
185	31.5333	1	1	2	1	3
186	82.5	0	1	1	0	1
188	81.9	0	0	1	0	1
193	40.0333	1	1	2	1	2
194	82.4667	0	1	1	1	2
208	57.3	0	1	2	1	1
210	18.6333	1	1	2	1	2
212	85.7333	0	1	2	1	2
213	86.9333	0	1	1	0	2
214	94.4	0	1	2	1	3
215	84.9667	0	1	2	1	3
217	60.8	0	1	2	1	3
218	91.7333	0	1	1	0	1
221	95.6333	0	1	2	1	2
222	14	1	0	2	0	3
224	93.8333	0	1	1	1	3
225	54.8667	0	1	1	1	3
226	30.5667	1	1	2	1	3
227	67	1	1	2	0	3
228	32	1	1	2	1	3
229	26	1	1	2	1	3
230	91	1	0	2	0	3
231	24	1	1	1	1	3
235	20	1	1	1	1	3
236	16	1	1	2	1	3
239	40	1	1	2	1	3
240	91	1	1	2	1	3
241	25	1	1	2	1	1
244	119	1	0	2	1	2
245	68	0	0	2	0	3
246	18	1	1	1	1	3
248	32	1	1	2	1	3
249	51	1	0	2	0	3
251	66.7667	0	1	2	0	2
252	33	1	1	1	0	3
253	30	1	1	1	0	3
254	28.0667	1	1	1	0	3
255	53	1	0	1	0	3
